# Supplementary material for: Phage Endolysins as Promising and Effective Candidates for Use Against Uropathogenic Escherichia coli
Source: Viruses. 2025 Apr 13;17(4):560. doi: 10.3390/v17040560 (PMC12031403; doi:10.3390/v17040560)
Supplement: Supplementary file 1 [file viruses-17-00560-s001.zip]

Archive with 8 entries (7 files):
- Supplementary files/
- Supplementary files/Supplementary Table S1.xlsx
- Supplementary files/Supplementary Table S2.xlsx
- Supplementary files/Supplementary Table S3.xlsx
- Supplementary files/Supplementary Table S4.xlsx
- Supplementary files/Supplementary Table S5.xlsx
- Supplementary files/Supplementray Table S6.xlsx
- Supplementary files/Supplementray Table S7.xlsx
