# Supplementary material for: Phage Endolysins as Promising and Effective Candidates for Use Against Uropathogenic Escherichia coli
Source: Viruses. 2025 Apr 13;17(4):560. doi: 10.3390/v17040560 (PMC12031403; doi:10.3390/v17040560)
Supplement: Supplementary file 1 [file viruses-17-00560-s001.zip › Supplementary files/Supplementary Table S1.xlsx]

## Sheet: Sheet1
Supplementary Table S1. Data obtained by InterProScan version 5.72-103 software, giving an overview of the domains identified within the annotated endolysins. The domains marked in yellow are the ones selected and listed in Table 1.
Phage name	Protein name	Protein accession number	Position of the gene in virus genome	Sequence length	Analysis	Signature accession	Signature description	Start location	Stop location	Score	InterPro annotations - accession	InterPro annotations - description	GO annotations
590B_MW722821	endolysin	QVR48622.1	39903 - 40391	162	CDD	cd00737	lyz_endolysin_autolysin	9	146	1.67708E-30	IPR033907	Endolysin/autolysin	GO:0003796(InterPro)
590B_MW722821	endolysin	QVR48622.1	39903 - 40391	162	Gene3D	G3DSA:1.10.530.40	-	2	147	3.5E-32	IPR023347	Lysozyme domain superfamily	GO:0003796(InterPro)
590B_MW722821	endolysin	QVR48622.1	39903 - 40391	162	PANTHER	PTHR38107	-	3	144	1.6E-22	IPR051018	Bacteriophage Glycosyl Hydrolase 24	GO:0003796(PANTHER)
590B_MW722821	endolysin	QVR48622.1	39903 - 40391	162	Pfam	PF00959	Phage lysozyme	15	138	2.4E-23	IPR002196	Glycoside hydrolase, family 24	GO:0003796(InterPro)|GO:0009253(InterPro)|GO:0016998(InterPro)
590B_MW722821	endolysin	QVR48622.1	39903 - 40391	162	SUPERFAMILY	SSF53955	Lysozyme-like	3	149	5.12E-32	IPR023346	Lysozyme-like domain superfamily	-
vB_EcoS-phiEc4_MZ576218	endolysin	QYU43915.1	41414 - 41899	161	CDD	cd00737	lyz_endolysin_autolysin	9	146	8.68255E-29	IPR033907	Endolysin/autolysin	GO:0003796(InterPro)
vB_EcoS-phiEc4_MZ576218	endolysin	QYU43915.1	41414 - 41899	161	Gene3D	G3DSA:1.10.530.40	-	2	147	1.7E-30	IPR023347	Lysozyme domain superfamily	GO:0003796(InterPro)
vB_EcoS-phiEc4_MZ576218	endolysin	QYU43915.1	41414 - 41899	161	PANTHER	PTHR38107	-	3	144	1.2E-21	IPR051018	Bacteriophage Glycosyl Hydrolase 24	GO:0003796(PANTHER)
vB_EcoS-phiEc4_MZ576218	endolysin	QYU43915.1	41414 - 41899	161	Pfam	PF00959	Phage lysozyme	15	138	1.9E-22	IPR002196	Glycoside hydrolase, family 24	GO:0003796(InterPro)|GO:0009253(InterPro)|GO:0016998(InterPro)
vB_EcoS-phiEc4_MZ576218	endolysin	QYU43915.1	41414 - 41899	161	SUPERFAMILY	SSF53955	Lysozyme-like	3	149	2.3E-30	IPR023346	Lysozyme-like domain superfamily	-
vB_EcoP-22664BS1_MZ234009	endolysin	QZI78465.1	19873 - 20226	117	CDD	cd06583	PGRP	5	98	6.48269E-24	IPR002502	N-acetylmuramoyl-L-alanine amidase domain	GO:0008745(InterPro)|GO:0009253(InterPro)
vB_EcoP-22664BS1_MZ234009	endolysin	QZI78465.1	19873 - 20226	117	Coils	Coil	Coil	67	87	-	-	-	-
vB_EcoP-22664BS1_MZ234009	endolysin	QZI78465.1	19873 - 20226	117	Gene3D	G3DSA:3.40.80.10	-	1	117	2.3E-41	IPR036505	N-acetylmuramoyl-L-alanine amidase/PGRP domain superfamily	GO:0008745(InterPro)|GO:0009253(InterPro)
vB_EcoP-22664BS1_MZ234009	endolysin	QZI78465.1	19873 - 20226	117	PANTHER	PTHR11022	PEPTIDOGLYCAN RECOGNITION PROTEIN	4	103	4.3E-17	IPR015510	Peptidoglycan recognition protein	-
vB_EcoP-22664BS1_MZ234009	endolysin	QZI78465.1	19873 - 20226	117	Pfam	PF01510	N-acetylmuramoyl-L-alanine amidase	7	99	2.5E-11	IPR002502	N-acetylmuramoyl-L-alanine amidase domain	GO:0008745(InterPro)|GO:0009253(InterPro)
vB_EcoP-22664BS1_MZ234009	endolysin	QZI78465.1	19873 - 20226	117	SMART	SM00644	ami_2	1	99	0.008	IPR002502	N-acetylmuramoyl-L-alanine amidase domain	GO:0008745(InterPro)|GO:0009253(InterPro)
vB_EcoP-22664BS1_MZ234009	endolysin	QZI78465.1	19873 - 20226	117	SMART	SM00701	pgrp	2	93	9.1E-6	IPR006619	Peptidoglycan recognition protein family domain, metazoa/bacteria	GO:0008270(InterPro)|GO:0008745(InterPro)|GO:0009253(InterPro)
vB_EcoP-22664BS1_MZ234009	endolysin	QZI78465.1	19873 - 20226	117	SUPERFAMILY	SSF55846	N-acetylmuramoyl-L-alanine amidase-like	2	112	4.45E-37	IPR036505	N-acetylmuramoyl-L-alanine amidase/PGRP domain superfamily	GO:0008745(InterPro)|GO:0009253(InterPro)
vB_EcoP-22664UKE3-2_MZ234011	endolysin	QZI78611.1	21058 - 21516	152	CDD	cd06583	PGRP	14	133	4.70396E-27	IPR002502	N-acetylmuramoyl-L-alanine amidase domain	GO:0008745(InterPro)|GO:0009253(InterPro)
vB_EcoP-22664UKE3-2_MZ234011	endolysin	QZI78611.1	21058 - 21516	152	Coils	Coil	Coil	102	122	-	-	-	-
vB_EcoP-22664UKE3-2_MZ234011	endolysin	QZI78611.1	21058 - 21516	152	Gene3D	G3DSA:3.40.80.10	-	8	152	1.3E-49	IPR036505	N-acetylmuramoyl-L-alanine amidase/PGRP domain superfamily	GO:0008745(InterPro)|GO:0009253(InterPro)
vB_EcoP-22664UKE3-2_MZ234011	endolysin	QZI78611.1	21058 - 21516	152	Hamap	MF_04111	Endolysin.	2	150	47.00668	IPR034689	Endolysin T7 type	GO:0008745(InterPro)|GO:0009253(InterPro)|GO:0032897(InterPro)|GO:0044659(InterPro)
vB_EcoP-22664UKE3-2_MZ234011	endolysin	QZI78611.1	21058 - 21516	152	PANTHER	PTHR11022	PEPTIDOGLYCAN RECOGNITION PROTEIN	15	137	4.0E-18	IPR015510	Peptidoglycan recognition protein	-
vB_EcoP-22664UKE3-2_MZ234011	endolysin	QZI78611.1	21058 - 21516	152	Pfam	PF01510	N-acetylmuramoyl-L-alanine amidase	11	134	1.4E-13	IPR002502	N-acetylmuramoyl-L-alanine amidase domain	GO:0008745(InterPro)|GO:0009253(InterPro)
vB_EcoP-22664UKE3-2_MZ234011	endolysin	QZI78611.1	21058 - 21516	152	SMART	SM00644	ami_2	2	134	1.2E-19	IPR002502	N-acetylmuramoyl-L-alanine amidase domain	GO:0008745(InterPro)|GO:0009253(InterPro)
vB_EcoP-22664UKE3-2_MZ234011	endolysin	QZI78611.1	21058 - 21516	152	SMART	SM00701	pgrp	2	128	7.1E-18	IPR006619	Peptidoglycan recognition protein family domain, metazoa/bacteria	GO:0008270(InterPro)|GO:0008745(InterPro)|GO:0009253(InterPro)
vB_EcoP-22664UKE3-2_MZ234011	endolysin	QZI78611.1	21058 - 21516	152	SUPERFAMILY	SSF55846	N-acetylmuramoyl-L-alanine amidase-like	11	147	4.58E-42	IPR036505	N-acetylmuramoyl-L-alanine amidase/PGRP domain superfamily	GO:0008745(InterPro)|GO:0009253(InterPro)
vB_EcoP-101118UKE1_MZ234021	endolysin	QZI79721.1	20127 - 20585	152	CDD	cd06583	PGRP	14	133	6.62816E-26	IPR002502	N-acetylmuramoyl-L-alanine amidase domain	GO:0008745(InterPro)|GO:0009253(InterPro)
vB_EcoP-101118UKE1_MZ234021	endolysin	QZI79721.1	20127 - 20585	152	Coils	Coil	Coil	102	122	-	-	-	-
vB_EcoP-101118UKE1_MZ234021	endolysin	QZI79721.1	20127 - 20585	152	Gene3D	G3DSA:3.40.80.10	-	8	152	1.8E-48	IPR036505	N-acetylmuramoyl-L-alanine amidase/PGRP domain superfamily	GO:0008745(InterPro)|GO:0009253(InterPro)
vB_EcoP-101118UKE1_MZ234021	endolysin	QZI79721.1	20127 - 20585	152	Hamap	MF_04111	Endolysin.	2	150	47.156376	IPR034689	Endolysin T7 type	GO:0008745(InterPro)|GO:0009253(InterPro)|GO:0032897(InterPro)|GO:0044659(InterPro)
vB_EcoP-101118UKE1_MZ234021	endolysin	QZI79721.1	20127 - 20585	152	PANTHER	PTHR11022	PEPTIDOGLYCAN RECOGNITION PROTEIN	16	138	2.1E-17	IPR015510	Peptidoglycan recognition protein	-
vB_EcoP-101118UKE1_MZ234021	endolysin	QZI79721.1	20127 - 20585	152	Pfam	PF01510	N-acetylmuramoyl-L-alanine amidase	11	134	7.1E-13	IPR002502	N-acetylmuramoyl-L-alanine amidase domain	GO:0008745(InterPro)|GO:0009253(InterPro)
vB_EcoP-101118UKE1_MZ234021	endolysin	QZI79721.1	20127 - 20585	152	SMART	SM00644	ami_2	2	134	3.9E-18	IPR002502	N-acetylmuramoyl-L-alanine amidase domain	GO:0008745(InterPro)|GO:0009253(InterPro)
vB_EcoP-101118UKE1_MZ234021	endolysin	QZI79721.1	20127 - 20585	152	SMART	SM00701	pgrp	2	128	2.0E-16	IPR006619	Peptidoglycan recognition protein family domain, metazoa/bacteria	GO:0008270(InterPro)|GO:0008745(InterPro)|GO:0009253(InterPro)
vB_EcoP-101118UKE1_MZ234021	endolysin	QZI79721.1	20127 - 20585	152	SUPERFAMILY	SSF55846	N-acetylmuramoyl-L-alanine amidase-like	11	147	1.31E-41	IPR036505	N-acetylmuramoyl-L-alanine amidase/PGRP domain superfamily	GO:0008745(InterPro)|GO:0009253(InterPro)
vB_EcoP-101120B1-2_MZ234022	endolysin	QZI79784.1	20840 - 21298	152	CDD	cd06583	PGRP	14	133	9.31561E-27	IPR002502	N-acetylmuramoyl-L-alanine amidase domain	GO:0008745(InterPro)|GO:0009253(InterPro)
vB_EcoP-101120B1-2_MZ234022	endolysin	QZI79784.1	20840 - 21298	152	Coils	Coil	Coil	102	122	-	-	-	-
vB_EcoP-101120B1-2_MZ234022	endolysin	QZI79784.1	20840 - 21298	152	Gene3D	G3DSA:3.40.80.10	-	8	152	1.6E-49	IPR036505	N-acetylmuramoyl-L-alanine amidase/PGRP domain superfamily	GO:0008745(InterPro)|GO:0009253(InterPro)
vB_EcoP-101120B1-2_MZ234022	endolysin	QZI79784.1	20840 - 21298	152	Hamap	MF_04111	Endolysin.	2	150	47.136852	IPR034689	Endolysin T7 type	GO:0008745(InterPro)|GO:0009253(InterPro)|GO:0032897(InterPro)|GO:0044659(InterPro)
vB_EcoP-101120B1-2_MZ234022	endolysin	QZI79784.1	20840 - 21298	152	PANTHER	PTHR11022	PEPTIDOGLYCAN RECOGNITION PROTEIN	16	137	5.4E-18	IPR015510	Peptidoglycan recognition protein	-
vB_EcoP-101120B1-2_MZ234022	endolysin	QZI79784.1	20840 - 21298	152	Pfam	PF01510	N-acetylmuramoyl-L-alanine amidase	11	134	2.3E-13	IPR002502	N-acetylmuramoyl-L-alanine amidase domain	GO:0008745(InterPro)|GO:0009253(InterPro)
vB_EcoP-101120B1-2_MZ234022	endolysin	QZI79784.1	20840 - 21298	152	SMART	SM00644	ami_2	2	134	3.4E-19	IPR002502	N-acetylmuramoyl-L-alanine amidase domain	GO:0008745(InterPro)|GO:0009253(InterPro)
vB_EcoP-101120B1-2_MZ234022	endolysin	QZI79784.1	20840 - 21298	152	SMART	SM00701	pgrp	2	128	6.8E-18	IPR006619	Peptidoglycan recognition protein family domain, metazoa/bacteria	GO:0008270(InterPro)|GO:0008745(InterPro)|GO:0009253(InterPro)
vB_EcoP-101120B1-2_MZ234022	endolysin	QZI79784.1	20840 - 21298	152	SUPERFAMILY	SSF55846	N-acetylmuramoyl-L-alanine amidase-like	11	147	9.03E-42	IPR036505	N-acetylmuramoyl-L-alanine amidase/PGRP domain superfamily	GO:0008745(InterPro)|GO:0009253(InterPro)
vB_EcoP-101120B2_MZ234023	endolysin	QZI79844.1	20895 - 21353	152	CDD	cd06583	PGRP	14	133	9.31561E-27	IPR002502	N-acetylmuramoyl-L-alanine amidase domain	GO:0008745(InterPro)|GO:0009253(InterPro)
vB_EcoP-101120B2_MZ234023	endolysin	QZI79844.1	20895 - 21353	152	Coils	Coil	Coil	102	122	-	-	-	-
vB_EcoP-101120B2_MZ234023	endolysin	QZI79844.1	20895 - 21353	152	Gene3D	G3DSA:3.40.80.10	-	8	152	1.6E-49	IPR036505	N-acetylmuramoyl-L-alanine amidase/PGRP domain superfamily	GO:0008745(InterPro)|GO:0009253(InterPro)
vB_EcoP-101120B2_MZ234023	endolysin	QZI79844.1	20895 - 21353	152	Hamap	MF_04111	Endolysin.	2	150	47.136852	IPR034689	Endolysin T7 type	GO:0008745(InterPro)|GO:0009253(InterPro)|GO:0032897(InterPro)|GO:0044659(InterPro)
vB_EcoP-101120B2_MZ234023	endolysin	QZI79844.1	20895 - 21353	152	PANTHER	PTHR11022	PEPTIDOGLYCAN RECOGNITION PROTEIN	16	137	5.4E-18	IPR015510	Peptidoglycan recognition protein	-
vB_EcoP-101120B2_MZ234023	endolysin	QZI79844.1	20895 - 21353	152	Pfam	PF01510	N-acetylmuramoyl-L-alanine amidase	11	134	2.3E-13	IPR002502	N-acetylmuramoyl-L-alanine amidase domain	GO:0008745(InterPro)|GO:0009253(InterPro)
vB_EcoP-101120B2_MZ234023	endolysin	QZI79844.1	20895 - 21353	152	SMART	SM00644	ami_2	2	134	3.4E-19	IPR002502	N-acetylmuramoyl-L-alanine amidase domain	GO:0008745(InterPro)|GO:0009253(InterPro)
vB_EcoP-101120B2_MZ234023	endolysin	QZI79844.1	20895 - 21353	152	SMART	SM00701	pgrp	2	128	6.8E-18	IPR006619	Peptidoglycan recognition protein family domain, metazoa/bacteria	GO:0008270(InterPro)|GO:0008745(InterPro)|GO:0009253(InterPro)
vB_EcoP-101120B2_MZ234023	endolysin	QZI79844.1	20895 - 21353	152	SUPERFAMILY	SSF55846	N-acetylmuramoyl-L-alanine amidase-like	11	147	9.03E-42	IPR036505	N-acetylmuramoyl-L-alanine amidase/PGRP domain superfamily	GO:0008745(InterPro)|GO:0009253(InterPro)
vB_EcoP-101136BS1_MZ234024	endolysin	QZI79903.1	19728 - 20186	152	CDD	cd06583	PGRP	14	133	2.01169E-26	IPR002502	N-acetylmuramoyl-L-alanine amidase domain	GO:0008745(InterPro)|GO:0009253(InterPro)
vB_EcoP-101136BS1_MZ234024	endolysin	QZI79903.1	19728 - 20186	152	Coils	Coil	Coil	102	122	-	-	-	-
vB_EcoP-101136BS1_MZ234024	endolysin	QZI79903.1	19728 - 20186	152	Gene3D	G3DSA:3.40.80.10	-	8	152	7.6E-49	IPR036505	N-acetylmuramoyl-L-alanine amidase/PGRP domain superfamily	GO:0008745(InterPro)|GO:0009253(InterPro)
vB_EcoP-101136BS1_MZ234024	endolysin	QZI79903.1	19728 - 20186	152	Hamap	MF_04111	Endolysin.	2	150	47.195431	IPR034689	Endolysin T7 type	GO:0008745(InterPro)|GO:0009253(InterPro)|GO:0032897(InterPro)|GO:0044659(InterPro)
vB_EcoP-101136BS1_MZ234024	endolysin	QZI79903.1	19728 - 20186	152	PANTHER	PTHR11022	PEPTIDOGLYCAN RECOGNITION PROTEIN	16	138	1.7E-17	IPR015510	Peptidoglycan recognition protein	-
vB_EcoP-101136BS1_MZ234024	endolysin	QZI79903.1	19728 - 20186	152	Pfam	PF01510	N-acetylmuramoyl-L-alanine amidase	11	134	7.2E-13	IPR002502	N-acetylmuramoyl-L-alanine amidase domain	GO:0008745(InterPro)|GO:0009253(InterPro)
vB_EcoP-101136BS1_MZ234024	endolysin	QZI79903.1	19728 - 20186	152	SMART	SM00644	ami_2	2	134	1.8E-18	IPR002502	N-acetylmuramoyl-L-alanine amidase domain	GO:0008745(InterPro)|GO:0009253(InterPro)
vB_EcoP-101136BS1_MZ234024	endolysin	QZI79903.1	19728 - 20186	152	SMART	SM00701	pgrp	2	128	1.3E-17	IPR006619	Peptidoglycan recognition protein family domain, metazoa/bacteria	GO:0008270(InterPro)|GO:0008745(InterPro)|GO:0009253(InterPro)
vB_EcoP-101136BS1_MZ234024	endolysin	QZI79903.1	19728 - 20186	152	SUPERFAMILY	SSF55846	N-acetylmuramoyl-L-alanine amidase-like	11	147	1.18E-41	IPR036505	N-acetylmuramoyl-L-alanine amidase/PGRP domain superfamily	GO:0008745(InterPro)|GO:0009253(InterPro)
vB_EcoM_SHAK7854_OR594182	internal_virion_protein_with_endolysin_domain	self_DNYN53	32030 - 35917	1295	Phobius	TRANSMEMBRANE	Region of a membrane-bound protein predicted to be embedded in the membrane.	1114	1131	-	-	-	-
vB_EcoM_SHAK7854_OR594182	internal_virion_protein_with_endolysin_domain	self_DNYN53	32030 - 35917	1295	Phobius	CYTOPLASMIC_DOMAIN	Region of a membrane-bound protein predicted to be outside the membrane, in the cytoplasm.	1132	1295	-	-	-	-
vB_EcoM_SHAK7854_OR594182	internal_virion_protein_with_endolysin_domain	self_DNYN53	32030 - 35917	1295	Phobius	NON_CYTOPLASMIC_DOMAIN	Region of a membrane-bound protein predicted to be outside the membrane, in the extracellular region.	1	1113	-	-	-	-
vB_EcoP_LNA3_MZ311862	internal_virion_protein_with_endolysin_domain	self_GXIJ6	5943 - 9830	1295	Phobius	TRANSMEMBRANE	Region of a membrane-bound protein predicted to be embedded in the membrane.	1114	1131	-	-	-	-
vB_EcoP_LNA3_MZ311862	internal_virion_protein_with_endolysin_domain	self_GXIJ6	5943 - 9830	1295	Phobius	CYTOPLASMIC_DOMAIN	Region of a membrane-bound protein predicted to be outside the membrane, in the cytoplasm.	1132	1295	-	-	-	-
vB_EcoP_LNA3_MZ311862	internal_virion_protein_with_endolysin_domain	self_GXIJ6	5943 - 9830	1295	Phobius	NON_CYTOPLASMIC_DOMAIN	Region of a membrane-bound protein predicted to be outside the membrane, in the extracellular region.	1	1113	-	-	-	-
vB_EcoM_LNA4_MZ311864	endolysin	self_PFXJ204	117557 - 118129	190	Gene3D	G3DSA:1.10.10.2520	Cell wall hydrolase SleB, domain 1	55	131	3.1E-18	IPR042047	Cell wall hydrolase SleB, domain 1	-
vB_EcoM_LNA4_MZ311864	endolysin	self_PFXJ204	117557 - 118129	190	Pfam	PF07486	Cell Wall Hydrolase	70	181	2.7E-17	IPR011105	Cell wall hydrolase, SleB	GO:0016787(InterPro)
vB_EcoM_LNA4_MZ311864	endolysin	self_PFXJ204	117557 - 118129	190	Phobius	SIGNAL_PEPTIDE_C_REGION	C-terminal region of a signal peptide.	32	37	-	-	-	-
vB_EcoM_LNA4_MZ311864	endolysin	self_PFXJ204	117557 - 118129	190	Phobius	SIGNAL_PEPTIDE_H_REGION	Hydrophobic region of a signal peptide.	20	31	-	-	-	-
vB_EcoM_LNA4_MZ311864	endolysin	self_PFXJ204	117557 - 118129	190	Phobius	SIGNAL_PEPTIDE_N_REGION	N-terminal region of a signal peptide.	1	19	-	-	-	-
vB_EcoM_LNA4_MZ311864	endolysin	self_PFXJ204	117557 - 118129	190	Phobius	NON_CYTOPLASMIC_DOMAIN	Region of a membrane-bound protein predicted to be outside the membrane, in the extracellular region.	38	190	-	-	-	-
vB_EcoM_LNA4_MZ311864	endolysin	self_PFXJ204	117557 - 118129	190	Phobius	SIGNAL_PEPTIDE	Signal peptide region	1	37	-	-	-	-
vB_EcoM_LNA4_MZ311864	endolysin	self_PFXJ59	21617 - 22171	184	Gene3D	G3DSA:1.10.530.10	-	3	183	7.1E-45	-	-	-
vB_EcoM_LNA4_MZ311864	endolysin	self_PFXJ59	21617 - 22171	184	PANTHER	PTHR34408	FAMILY PROTEIN, PUTATIVE-RELATED	31	178	1.5E-19	IPR052354	Bacterial Cell Wall Dynamics Protein	-
vB_EcoM_LNA4_MZ311864	endolysin	self_PFXJ59	21617 - 22171	184	Pfam	PF00182	Chitinase class I	41	146	7.3E-7	IPR000726	Glycoside hydrolase, family 19, catalytic	GO:0004568(InterPro)|GO:0006032(InterPro)|GO:0016998(InterPro)
vB_EcoM_LNA4_MZ311864	endolysin	self_PFXJ59	21617 - 22171	184	SUPERFAMILY	SSF53955	Lysozyme-like	3	182	4.22E-45	IPR023346	Lysozyme-like domain superfamily	-
vB_EcoM_SHAK7704_OR594181	endolysin	self_RMKP5	3327 - 3671	114	Gene3D	G3DSA:3.30.1380.10	-	5	114	1.1E-25	IPR009045	Hedgehog signalling/DD-peptidase zinc-binding domain superfamily	-
vB_EcoM_SHAK7704_OR594181	endolysin	self_RMKP5	3327 - 3671	114	Pfam	PF08291	Peptidase M15	5	106	3.4E-29	IPR013230	Peptidase M15A, C-terminal	-
vB_EcoM_SHAK7704_OR594181	endolysin	self_RMKP5	3327 - 3671	114	SUPERFAMILY	SSF55166	Hedgehog/DD-peptidase	5	107	1.29E-24	IPR009045	Hedgehog signalling/DD-peptidase zinc-binding domain superfamily	-
vB_EcoM_SHAK7704_OR594181	internal_virion_protein_with_endolysin_domain	self_RMKP62	39690 - 42998	1102	Coils	Coil	Coil	604	624	-	-	-	-
vB_EcoM_SHAK7704_OR594181	internal_virion_protein_with_endolysin_domain	self_RMKP62	39690 - 42998	1102	Coils	Coil	Coil	638	665	-	-	-	-
vB_EcoP_LNA5_MZ311861	internal_virion_protein_with_endolysin_domain	self_TCEH45	23530 - 27417	1295	MobiDBLite	mobidb-lite	consensus disorder prediction	1	21	-	-	-	-
vB_EcoP_LNA5_MZ311861	internal_virion_protein_with_endolysin_domain	self_TCEH45	23530 - 27417	1295	MobiDBLite	mobidb-lite	consensus disorder prediction	1	12	-	-	-	-
vB_EcoP_LNA5_MZ311861	internal_virion_protein_with_endolysin_domain	self_TCEH45	23530 - 27417	1295	Phobius	TRANSMEMBRANE	Region of a membrane-bound protein predicted to be embedded in the membrane.	1114	1131	-	-	-	-
vB_EcoP_LNA5_MZ311861	internal_virion_protein_with_endolysin_domain	self_TCEH45	23530 - 27417	1295	Phobius	CYTOPLASMIC_DOMAIN	Region of a membrane-bound protein predicted to be outside the membrane, in the cytoplasm.	1132	1295	-	-	-	-
vB_EcoP_LNA5_MZ311861	internal_virion_protein_with_endolysin_domain	self_TCEH45	23530 - 27417	1295	Phobius	NON_CYTOPLASMIC_DOMAIN	Region of a membrane-bound protein predicted to be outside the membrane, in the extracellular region.	1	1113	-	-	-	-
vB_EcoM_SHAK9454_OR594184	internal_virion_protein_with_endolysin_domain	self_ZENB53	32160 - 36047	1295	Phobius	TRANSMEMBRANE	Region of a membrane-bound protein predicted to be embedded in the membrane.	1114	1131	-	-	-	-
vB_EcoM_SHAK9454_OR594184	internal_virion_protein_with_endolysin_domain	self_ZENB53	32160 - 36047	1295	Phobius	CYTOPLASMIC_DOMAIN	Region of a membrane-bound protein predicted to be outside the membrane, in the cytoplasm.	1132	1295	-	-	-	-
vB_EcoM_SHAK9454_OR594184	internal_virion_protein_with_endolysin_domain	self_ZENB53	32160 - 36047	1295	Phobius	NON_CYTOPLASMIC_DOMAIN	Region of a membrane-bound protein predicted to be outside the membrane, in the extracellular region.	1	1113	-	-	-	-
vB_EcoM_LNA1_MZ311863	endolysin	self_ZKRH133	77244 - 77708	154	CDD	cd00737	lyz_endolysin_autolysin	7	148	2.64914E-63	IPR033907	Endolysin/autolysin	GO:0003796(InterPro)
vB_EcoM_LNA1_MZ311863	endolysin	self_ZKRH133	77244 - 77708	154	Gene3D	G3DSA:1.10.530.40	-	1	149	7.2E-47	IPR023347	Lysozyme domain superfamily	GO:0003796(InterPro)
vB_EcoM_LNA1_MZ311863	endolysin	self_ZKRH133	77244 - 77708	154	Hamap	MF_04110	Endolysin.	1	150	22.414141	IPR034690	Endolysin T4 type	GO:0003796(InterPro)|GO:0009253(InterPro)
vB_EcoM_LNA1_MZ311863	endolysin	self_ZKRH133	77244 - 77708	154	PANTHER	PTHR38107	-	2	151	3.4E-38	IPR051018	Bacteriophage Glycosyl Hydrolase 24	GO:0003796(PANTHER)
vB_EcoM_LNA1_MZ311863	endolysin	self_ZKRH133	77244 - 77708	154	Pfam	PF00959	Phage lysozyme	13	143	3.1E-37	IPR002196	Glycoside hydrolase, family 24	GO:0003796(InterPro)|GO:0009253(InterPro)|GO:0016998(InterPro)
vB_EcoM_LNA1_MZ311863	endolysin	self_ZKRH133	77244 - 77708	154	SUPERFAMILY	SSF53955	Lysozyme-like	1	152	7.16E-45	IPR023346	Lysozyme-like domain superfamily	-
ZCEC14_OP168898	endolysin	UVD33329.1	13508 - 14425	305	CDD	cd09899	H3TH_T4-like	184	259	3.49981E-12	-	-	-
ZCEC14_OP168898	endolysin	UVD33329.1	13508 - 14425	305	CDD	cd00008	PIN_53EXO-like	17	180	5.97673E-76	-	-	-
ZCEC14_OP168898	endolysin	UVD33329.1	13508 - 14425	305	Gene3D	G3DSA:1.10.150.20	-	183	259	6.2E-121	-	-	-
ZCEC14_OP168898	endolysin	UVD33329.1	13508 - 14425	305	Gene3D	G3DSA:3.40.50.1010	-	17	292	6.2E-121	-	-	-
ZCEC14_OP168898	endolysin	UVD33329.1	13508 - 14425	305	PANTHER	PTHR42646	FLAP ENDONUCLEASE XNI	60	202	5.4E-12	IPR038969	Flap endonuclease	GO:0017108(InterPro)|GO:0033567(InterPro)
ZCEC14_OP168898	endolysin	UVD33329.1	13508 - 14425	305	Pfam	PF02739	5'-3' exonuclease, N-terminal resolvase-like domain	51	174	9.3E-11	IPR020046	5'-3' exonuclease, alpha-helical arch, N-terminal	GO:0003677(InterPro)
ZCEC14_OP168898	endolysin	UVD33329.1	13508 - 14425	305	Pfam	PF09293	T4 RNase H, C terminal	183	305	3.0E-66	IPR036276	T4 RNase H, C-terminal	-
ZCEC14_OP168898	endolysin	UVD33329.1	13508 - 14425	305	SMART	SM00475	53exo3	38	258	0.0062	IPR002421	5'-3' exonuclease	GO:0003677(InterPro)|GO:0008409(InterPro)
ZCEC14_OP168898	endolysin	UVD33329.1	13508 - 14425	305	SMART	SM00279	HhH_4	185	220	0.0029	IPR008918	Helix-hairpin-helix motif, class 2	GO:0003677(InterPro)|GO:0003824(InterPro)
ZCEC14_OP168898	endolysin	UVD33329.1	13508 - 14425	305	SUPERFAMILY	SSF47807	5' to 3' exonuclease, C-terminal subdomain	183	305	8.89E-51	IPR036279	5'-3' exonuclease, C-terminal domain superfamily	-
ZCEC14_OP168898	endolysin	UVD33329.1	13508 - 14425	305	SUPERFAMILY	SSF88723	PIN domain-like	13	179	3.36E-39	IPR029060	PIN-like domain superfamily	-
ZCEC14_OP168898	endolysin	UVD33388.1	51539 - 52219	226	PIRSF	PIRSF012159	Inh_gp21	1	226	7.9E-103	IPR016594	Bacteriophage T4, inh	-
Killian_OQ446694	endolysin	WEU67851.1	54687 - 56504	605	CDD	cd01675	RNR_III	21	584	0.0	IPR012833	Ribonucleoside-triphosphate reductase, anaerobic	GO:0006260(InterPro)|GO:0008998(InterPro)|GO:0016491(InterPro)
Killian_OQ446694	endolysin	WEU67851.1	54687 - 56504	605	Gene3D	G3DSA:3.20.70.20	-	26	586	7.2E-207	-	-	-
Killian_OQ446694	endolysin	WEU67851.1	54687 - 56504	605	NCBIfam	TIGR02487	anaerobic ribonucleoside-triphosphate reductase	21	604	3.9E-165	IPR012833	Ribonucleoside-triphosphate reductase, anaerobic	GO:0006260(InterPro)|GO:0008998(InterPro)|GO:0016491(InterPro)
Killian_OQ446694	endolysin	WEU67851.1	54687 - 56504	605	PANTHER	PTHR21075	ANAEROBIC RIBONUCLEOSIDE-TRIPHOSPHATE REDUCTASE	5	605	5.6E-133	-	-	GO:0004748(PANTHER)|GO:0008998(PANTHER)|GO:0009265(PANTHER)|GO:0031250(PANTHER)
Killian_OQ446694	endolysin	WEU67851.1	54687 - 56504	605	Pfam	PF13597	Anaerobic ribonucleoside-triphosphate reductase	21	604	9.3E-167	IPR012833	Ribonucleoside-triphosphate reductase, anaerobic	GO:0006260(InterPro)|GO:0008998(InterPro)|GO:0016491(InterPro)
Killian_OQ446694	endolysin	WEU67851.1	54687 - 56504	605	ProSitePatterns	PS00850	Glycine radical domain signature.	575	583	-	IPR019777	Formate C-acetyltransferase glycine radical, conserved site	-
Killian_OQ446694	endolysin	WEU67851.1	54687 - 56504	605	ProSiteProfiles	PS51149	Glycine radical domain profile.	482	605	13.676711	IPR001150	Glycine radical domain	GO:0003824(InterPro)
Killian_OQ446694	endolysin	WEU67851.1	54687 - 56504	605	SUPERFAMILY	SSF51998	PFL-like glycyl radical enzymes	26	585	3.97E-194	-	-	-
Killian_OQ446694	endolysin	WEU67899.1	77692 - 78186	164	CDD	cd00735	T4-like_lys	2	160	9.7315E-78	-	-	-
Killian_OQ446694	endolysin	WEU67899.1	77692 - 78186	164	FunFam	G3DSA:1.10.530.40:FF:000002	Endolysin	1	164	2.6E-114	-	-	-
Killian_OQ446694	endolysin	WEU67899.1	77692 - 78186	164	Gene3D	G3DSA:1.10.530.40	-	1	164	1.6E-74	IPR023347	Lysozyme domain superfamily	GO:0003796(InterPro)
Killian_OQ446694	endolysin	WEU67899.1	77692 - 78186	164	Hamap	MF_04110	Endolysin.	1	159	16.697023	IPR034690	Endolysin T4 type	GO:0003796(InterPro)|GO:0009253(InterPro)
Killian_OQ446694	endolysin	WEU67899.1	77692 - 78186	164	PANTHER	PTHR37406	T4-TYPE LYSOZYME 1-RELATED	4	161	7.3E-28	IPR052619	Bacteriophage lysozyme-like	-
Killian_OQ446694	endolysin	WEU67899.1	77692 - 78186	164	Pfam	PF00959	Phage lysozyme	11	141	4.8E-10	IPR002196	Glycoside hydrolase, family 24	GO:0003796(InterPro)|GO:0009253(InterPro)|GO:0016998(InterPro)
Killian_OQ446694	endolysin	WEU67899.1	77692 - 78186	164	PRINTS	PR00684	Phage T4 lysozyme signature	95	114	3.9E-91	IPR001165	T4-type lysozyme	GO:0003796(InterPro)|GO:0016998(InterPro)
Killian_OQ446694	endolysin	WEU67899.1	77692 - 78186	164	PRINTS	PR00684	Phage T4 lysozyme signature	24	42	3.9E-91	IPR001165	T4-type lysozyme	GO:0003796(InterPro)|GO:0016998(InterPro)
Killian_OQ446694	endolysin	WEU67899.1	77692 - 78186	164	PRINTS	PR00684	Phage T4 lysozyme signature	72	92	3.9E-91	IPR001165	T4-type lysozyme	GO:0003796(InterPro)|GO:0016998(InterPro)
Killian_OQ446694	endolysin	WEU67899.1	77692 - 78186	164	PRINTS	PR00684	Phage T4 lysozyme signature	4	23	3.9E-91	IPR001165	T4-type lysozyme	GO:0003796(InterPro)|GO:0016998(InterPro)
Killian_OQ446694	endolysin	WEU67899.1	77692 - 78186	164	PRINTS	PR00684	Phage T4 lysozyme signature	118	137	3.9E-91	IPR001165	T4-type lysozyme	GO:0003796(InterPro)|GO:0016998(InterPro)
Killian_OQ446694	endolysin	WEU67899.1	77692 - 78186	164	PRINTS	PR00684	Phage T4 lysozyme signature	51	70	3.9E-91	IPR001165	T4-type lysozyme	GO:0003796(InterPro)|GO:0016998(InterPro)
Killian_OQ446694	endolysin	WEU67899.1	77692 - 78186	164	PRINTS	PR00684	Phage T4 lysozyme signature	138	159	3.9E-91	IPR001165	T4-type lysozyme	GO:0003796(InterPro)|GO:0016998(InterPro)
Killian_OQ446694	endolysin	WEU67899.1	77692 - 78186	164	SUPERFAMILY	SSF53955	Lysozyme-like	1	161	8.19E-54	IPR023346	Lysozyme-like domain superfamily	-
Killian_OQ446694	endolysin	WEU68017.1	163120 - 164037	305	CDD	cd09899	H3TH_T4-like	184	259	3.49981E-12	-	-	-
Killian_OQ446694	endolysin	WEU68017.1	163120 - 164037	305	CDD	cd00008	PIN_53EXO-like	17	180	5.97673E-76	-	-	-
Killian_OQ446694	endolysin	WEU68017.1	163120 - 164037	305	Gene3D	G3DSA:1.10.150.20	-	183	259	6.2E-121	-	-	-
Killian_OQ446694	endolysin	WEU68017.1	163120 - 164037	305	Gene3D	G3DSA:3.40.50.1010	-	17	292	6.2E-121	-	-	-
Killian_OQ446694	endolysin	WEU68017.1	163120 - 164037	305	PANTHER	PTHR42646	FLAP ENDONUCLEASE XNI	60	202	5.4E-12	IPR038969	Flap endonuclease	GO:0017108(InterPro)|GO:0033567(InterPro)
Killian_OQ446694	endolysin	WEU68017.1	163120 - 164037	305	Pfam	PF02739	5'-3' exonuclease, N-terminal resolvase-like domain	51	174	9.3E-11	IPR020046	5'-3' exonuclease, alpha-helical arch, N-terminal	GO:0003677(InterPro)
Killian_OQ446694	endolysin	WEU68017.1	163120 - 164037	305	Pfam	PF09293	T4 RNase H, C terminal	183	305	3.0E-66	IPR036276	T4 RNase H, C-terminal	-
Killian_OQ446694	endolysin	WEU68017.1	163120 - 164037	305	SMART	SM00475	53exo3	38	258	0.0062	IPR002421	5'-3' exonuclease	GO:0003677(InterPro)|GO:0008409(InterPro)
Killian_OQ446694	endolysin	WEU68017.1	163120 - 164037	305	SMART	SM00279	HhH_4	185	220	0.0029	IPR008918	Helix-hairpin-helix motif, class 2	GO:0003677(InterPro)|GO:0003824(InterPro)
Killian_OQ446694	endolysin	WEU68017.1	163120 - 164037	305	SUPERFAMILY	SSF47807	5' to 3' exonuclease, C-terminal subdomain	183	305	8.89E-51	IPR036279	5'-3' exonuclease, C-terminal domain superfamily	-
Killian_OQ446694	endolysin	WEU68017.1	163120 - 164037	305	SUPERFAMILY	SSF88723	PIN domain-like	13	179	3.36E-39	IPR029060	PIN-like domain superfamily	-
vB-Eco-KMB14_OR424384	endolysin	WPK27911.1	38777 - 39121	114	Gene3D	G3DSA:3.30.1380.10	-	5	114	2.0E-26	IPR009045	Hedgehog signalling/DD-peptidase zinc-binding domain superfamily	-
vB-Eco-KMB14_OR424384	endolysin	WPK27911.1	38777 - 39121	114	Pfam	PF08291	Peptidase M15	4	106	1.3E-29	IPR013230	Peptidase M15A, C-terminal	-
vB-Eco-KMB14_OR424384	endolysin	WPK27911.1	38777 - 39121	114	SUPERFAMILY	SSF55166	Hedgehog/DD-peptidase	5	108	2.04E-27	IPR009045	Hedgehog signalling/DD-peptidase zinc-binding domain superfamily	-
vB-Eco-KMB43_OR525698	endolysin	WQN06429.1	55240 - 55629	129	CDD	cd14845	L-Ala-D-Glu_peptidase_like	11	120	1.31964E-27	-	-	-
vB-Eco-KMB43_OR525698	endolysin	WQN06429.1	55240 - 55629	129	Gene3D	G3DSA:3.30.1380.10	-	2	120	1.7E-20	IPR009045	Hedgehog signalling/DD-peptidase zinc-binding domain superfamily	-
vB-Eco-KMB43_OR525698	endolysin	WQN06429.1	55240 - 55629	129	Pfam	PF13539	D-alanyl-D-alanine carboxypeptidase	55	120	1.8E-4	IPR039561	Peptidase M15C	GO:0008233(InterPro)
vB-Eco-KMB43_OR525698	endolysin	WQN06429.1	55240 - 55629	129	SUPERFAMILY	SSF55166	Hedgehog/DD-peptidase	2	120	3.53E-23	IPR009045	Hedgehog signalling/DD-peptidase zinc-binding domain superfamily	-
vB_EcoM_SHAK7163_OR594179	internal_virion_protein_with_endolysin_domain	WVW77660.1	31648 - 34968	1106	Coils	Coil	Coil	608	628	-	-	-	-
vB_EcoM_SHAK7163_OR594179	internal_virion_protein_with_endolysin_domain	WVW77660.1	31648 - 34968	1106	Coils	Coil	Coil	642	669	-	-	-	-
vB_EcoM_SHAK7163_OR594179	endolysin	WVW77668.1	39749 - 40093	114	Gene3D	G3DSA:3.30.1380.10	-	5	114	4.2E-25	IPR009045	Hedgehog signalling/DD-peptidase zinc-binding domain superfamily	-
vB_EcoM_SHAK7163_OR594179	endolysin	WVW77668.1	39749 - 40093	114	Pfam	PF08291	Peptidase M15	5	106	5.4E-29	IPR013230	Peptidase M15A, C-terminal	-
vB_EcoM_SHAK7163_OR594179	endolysin	WVW77668.1	39749 - 40093	114	SUPERFAMILY	SSF55166	Hedgehog/DD-peptidase	5	107	9.02E-24	IPR009045	Hedgehog signalling/DD-peptidase zinc-binding domain superfamily	-
vB_EcoM_SHAK7693_OR594180	endolysin	WVW77753.1	42419 - 42658	79	Gene3D	G3DSA:1.10.530.40	-	6	72	7.9E-10	IPR023347	Lysozyme domain superfamily	GO:0003796(InterPro)
vB_EcoM_SHAK7693_OR594180	endolysin	WVW77753.1	42419 - 42658	79	MobiDBLite	mobidb-lite	consensus disorder prediction	56	79	-	-	-	-
vB_EcoM_SHAK7693_OR594180	endolysin	WVW77753.1	42419 - 42658	79	Pfam	PF00959	Phage lysozyme	20	67	2.3E-4	IPR002196	Glycoside hydrolase, family 24	GO:0003796(InterPro)|GO:0009253(InterPro)|GO:0016998(InterPro)
vB_EcoM_SHAK7693_OR594180	endolysin	WVW77753.1	42419 - 42658	79	SUPERFAMILY	SSF53955	Lysozyme-like	6	68	5.63E-12	IPR023346	Lysozyme-like domain superfamily	-
vB_EcoM_SHAK7693_OR594180	endolysin	WVW77754.1	42651 - 42953	100	Gene3D	G3DSA:1.10.530.40	-	1	85	4.7E-14	IPR023347	Lysozyme domain superfamily	GO:0003796(InterPro)
vB_EcoM_SHAK7693_OR594180	endolysin	WVW77754.1	42651 - 42953	100	Pfam	PF00959	Phage lysozyme	2	76	2.3E-8	IPR002196	Glycoside hydrolase, family 24	GO:0003796(InterPro)|GO:0009253(InterPro)|GO:0016998(InterPro)
vB_EcoM_SHAK7693_OR594180	endolysin	WVW77754.1	42651 - 42953	100	SUPERFAMILY	SSF53955	Lysozyme-like	2	86	1.33E-13	IPR023346	Lysozyme-like domain superfamily	-
vB_EcoM_SHAK7858_OR594183	endolysin	WVW77834.1	40989 - 41474	161	CDD	cd00737	lyz_endolysin_autolysin	8	145	7.46015E-29	IPR033907	Endolysin/autolysin	GO:0003796(InterPro)
vB_EcoM_SHAK7858_OR594183	endolysin	WVW77834.1	40989 - 41474	161	Gene3D	G3DSA:1.10.530.40	-	1	146	6.3E-30	IPR023347	Lysozyme domain superfamily	GO:0003796(InterPro)
vB_EcoM_SHAK7858_OR594183	endolysin	WVW77834.1	40989 - 41474	161	PANTHER	PTHR38107	-	2	143	5.5E-20	IPR051018	Bacteriophage Glycosyl Hydrolase 24	GO:0003796(PANTHER)
vB_EcoM_SHAK7858_OR594183	endolysin	WVW77834.1	40989 - 41474	161	Pfam	PF00959	Phage lysozyme	14	137	1.4E-20	IPR002196	Glycoside hydrolase, family 24	GO:0003796(InterPro)|GO:0009253(InterPro)|GO:0016998(InterPro)
vB_EcoM_SHAK7858_OR594183	endolysin	WVW77834.1	40989 - 41474	161	SUPERFAMILY	SSF53955	Lysozyme-like	4	148	2.61E-28	IPR023346	Lysozyme-like domain superfamily	-
vB_EcoS_UTEC10_PP291582	endolysin	WWY66481.1	1847 - 2332	161	CDD	cd00737	lyz_endolysin_autolysin	9	146	6.37925E-31	IPR033907	Endolysin/autolysin	GO:0003796(InterPro)
vB_EcoS_UTEC10_PP291582	endolysin	WWY66481.1	1847 - 2332	161	Gene3D	G3DSA:1.10.530.40	-	2	147	1.6E-32	IPR023347	Lysozyme domain superfamily	GO:0003796(InterPro)
vB_EcoS_UTEC10_PP291582	endolysin	WWY66481.1	1847 - 2332	161	PANTHER	PTHR38107	-	3	144	2.4E-22	IPR051018	Bacteriophage Glycosyl Hydrolase 24	-
vB_EcoS_UTEC10_PP291582	endolysin	WWY66481.1	1847 - 2332	161	Pfam	PF00959	Phage lysozyme	15	138	1.2E-23	IPR002196	Glycoside hydrolase, family 24	GO:0003796(InterPro)|GO:0009253(InterPro)|GO:0016998(InterPro)
vB_EcoS_UTEC10_PP291582	endolysin	WWY66481.1	1847 - 2332	161	SUPERFAMILY	SSF53955	Lysozyme-like	3	149	5.01E-32	IPR023346	Lysozyme-like domain superfamily	-
vB_EcoP_ACG-C91_NC_019403	endolysin	YP_006987811.1	39340 - 39684	114	Gene3D	G3DSA:3.30.1380.10	-	5	114	7.2E-26	IPR009045	Hedgehog signalling/DD-peptidase zinc-binding domain superfamily	-
vB_EcoP_ACG-C91_NC_019403	endolysin	YP_006987811.1	39340 - 39684	114	Pfam	PF08291	Peptidase M15	4	106	3.0E-29	IPR013230	Peptidase M15A, C-terminal	-
vB_EcoP_ACG-C91_NC_019403	endolysin	YP_006987811.1	39340 - 39684	114	SUPERFAMILY	SSF55166	Hedgehog/DD-peptidase	5	107	2.39E-26	IPR009045	Hedgehog signalling/DD-peptidase zinc-binding domain superfamily	-
vB_EcoS_ACG-M12_NC_019404	endolysin	YP_006987885.1	41386 - 41871	161	CDD	cd16900	endolysin_R21-like	20	156	1.10155E-60	-	-	-
vB_EcoS_ACG-M12_NC_019404	endolysin	YP_006987885.1	41386 - 41871	161	Gene3D	G3DSA:1.10.530.40	-	1	160	4.9E-44	IPR023347	Lysozyme domain superfamily	GO:0003796(InterPro)
vB_EcoS_ACG-M12_NC_019404	endolysin	YP_006987885.1	41386 - 41871	161	Hamap	MF_04110	Endolysin.	4	158	27.074312	IPR034690	Endolysin T4 type	GO:0003796(InterPro)|GO:0009253(InterPro)
vB_EcoS_ACG-M12_NC_019404	endolysin	YP_006987885.1	41386 - 41871	161	Hamap	MF_04136	SAR-endolysin.	3	158	30.775623	IPR043688	SAR-endolysin-like	GO:0003796(InterPro)|GO:0016998(InterPro)
vB_EcoS_ACG-M12_NC_019404	endolysin	YP_006987885.1	41386 - 41871	161	PANTHER	PTHR38107	-	8	159	1.9E-32	IPR051018	Bacteriophage Glycosyl Hydrolase 24	GO:0003796(PANTHER)
vB_EcoS_ACG-M12_NC_019404	endolysin	YP_006987885.1	41386 - 41871	161	Pfam	PF00959	Phage lysozyme	25	151	3.9E-32	IPR002196	Glycoside hydrolase, family 24	GO:0003796(InterPro)|GO:0009253(InterPro)|GO:0016998(InterPro)
vB_EcoS_ACG-M12_NC_019404	endolysin	YP_006987885.1	41386 - 41871	161	Phobius	SIGNAL_PEPTIDE_C_REGION	C-terminal region of a signal peptide.	16	27	-	-	-	-
vB_EcoS_ACG-M12_NC_019404	endolysin	YP_006987885.1	41386 - 41871	161	Phobius	SIGNAL_PEPTIDE_H_REGION	Hydrophobic region of a signal peptide.	5	15	-	-	-	-
vB_EcoS_ACG-M12_NC_019404	endolysin	YP_006987885.1	41386 - 41871	161	Phobius	SIGNAL_PEPTIDE_N_REGION	N-terminal region of a signal peptide.	1	4	-	-	-	-
vB_EcoS_ACG-M12_NC_019404	endolysin	YP_006987885.1	41386 - 41871	161	Phobius	NON_CYTOPLASMIC_DOMAIN	Region of a membrane-bound protein predicted to be outside the membrane, in the extracellular region.	28	161	-	-	-	-
vB_EcoS_ACG-M12_NC_019404	endolysin	YP_006987885.1	41386 - 41871	161	Phobius	SIGNAL_PEPTIDE	Signal peptide region	1	27	-	-	-	-
vB_EcoS_ACG-M12_NC_019404	endolysin	YP_006987885.1	41386 - 41871	161	SUPERFAMILY	SSF53955	Lysozyme-like	6	159	1.02E-43	IPR023346	Lysozyme-like domain superfamily	-
VB_EcoS-Golestan_NC_042084	endolysin	YP_009620148.1	41444 - 41902	152	CDD	cd00737	lyz_endolysin_autolysin	3	137	6.04237E-30	IPR033907	Endolysin/autolysin	GO:0003796(InterPro)
VB_EcoS-Golestan_NC_042084	endolysin	YP_009620148.1	41444 - 41902	152	Gene3D	G3DSA:1.10.530.40	-	1	138	3.6E-31	IPR023347	Lysozyme domain superfamily	GO:0003796(InterPro)
VB_EcoS-Golestan_NC_042084	endolysin	YP_009620148.1	41444 - 41902	152	PANTHER	PTHR38107	-	2	135	5.1E-21	IPR051018	Bacteriophage Glycosyl Hydrolase 24	-
VB_EcoS-Golestan_NC_042084	endolysin	YP_009620148.1	41444 - 41902	152	Pfam	PF00959	Phage lysozyme	6	129	1.6E-23	IPR002196	Glycoside hydrolase, family 24	GO:0003796(InterPro)|GO:0009253(InterPro)|GO:0016998(InterPro)
VB_EcoS-Golestan_NC_042084	endolysin	YP_009620148.1	41444 - 41902	152	SUPERFAMILY	SSF53955	Lysozyme-like	2	141	3.48E-29	IPR023346	Lysozyme-like domain superfamily	-
EG1_NC_047895	internal_virion_protein_with_endolysin_domain	YP_009795842.1	30249 - 34223	1324	CDD	cd00254	LT-like	28	144	5.06794E-25	-	-	-
EG1_NC_047895	internal_virion_protein_with_endolysin_domain	YP_009795842.1	30249 - 34223	1324	Gene3D	G3DSA:1.10.530.10	-	5	151	9.6E-31	-	-	-
EG1_NC_047895	internal_virion_protein_with_endolysin_domain	YP_009795842.1	30249 - 34223	1324	Hamap	MF_04121	Peptidoglycan transglycosylase gp16.	2	1314	10.10026	IPR038994	Internal virion protein Gp16	GO:0039678(InterPro)
EG1_NC_047895	internal_virion_protein_with_endolysin_domain	YP_009795842.1	30249 - 34223	1324	PANTHER	PTHR37423	SOLUBLE LYTIC MUREIN TRANSGLYCOSYLASE-RELATED	7	143	2.9E-18	-	-	-
EG1_NC_047895	internal_virion_protein_with_endolysin_domain	YP_009795842.1	30249 - 34223	1324	Pfam	PF01464	Transglycosylase SLT domain	15	127	1.6E-25	IPR008258	Transglycosylase SLT domain 1	-
EG1_NC_047895	internal_virion_protein_with_endolysin_domain	YP_009795842.1	30249 - 34223	1324	ProSitePatterns	PS00922	Prokaryotic transglycosylases signature.	33	61	-	IPR000189	Prokaryotic transglycosylase, active site	GO:0000270(InterPro)|GO:0008933(InterPro)|GO:0016020(InterPro)
EG1_NC_047895	internal_virion_protein_with_endolysin_domain	YP_009795842.1	30249 - 34223	1324	SUPERFAMILY	SSF53955	Lysozyme-like	5	146	3.46E-28	IPR023346	Lysozyme-like domain superfamily	-
NTEC3_NC_073318	endolysin	YP_010749155.1	11540 - 12028	162	CDD	cd00737	lyz_endolysin_autolysin	9	146	8.49828E-29	IPR033907	Endolysin/autolysin	GO:0003796(InterPro)
NTEC3_NC_073318	endolysin	YP_010749155.1	11540 - 12028	162	Gene3D	G3DSA:1.10.530.40	-	2	147	1.7E-30	IPR023347	Lysozyme domain superfamily	GO:0003796(InterPro)
NTEC3_NC_073318	endolysin	YP_010749155.1	11540 - 12028	162	PANTHER	PTHR38107	-	3	144	1.3E-21	IPR051018	Bacteriophage Glycosyl Hydrolase 24	GO:0003796(PANTHER)
NTEC3_NC_073318	endolysin	YP_010749155.1	11540 - 12028	162	Pfam	PF00959	Phage lysozyme	15	138	2.0E-22	IPR002196	Glycoside hydrolase, family 24	GO:0003796(InterPro)|GO:0009253(InterPro)|GO:0016998(InterPro)
NTEC3_NC_073318	endolysin	YP_010749155.1	11540 - 12028	162	SUPERFAMILY	SSF53955	Lysozyme-like	3	149	2.35E-30	IPR023346	Lysozyme-like domain superfamily	-
vB_EcoS-phiEc3_NC_073323	endolysin	YP_010749568.1	41533 - 42021	162	CDD	cd00737	lyz_endolysin_autolysin	9	146	1.75147E-30	IPR033907	Endolysin/autolysin	GO:0003796(InterPro)
vB_EcoS-phiEc3_NC_073323	endolysin	YP_010749568.1	41533 - 42021	162	Gene3D	G3DSA:1.10.530.40	-	2	147	2.9E-32	IPR023347	Lysozyme domain superfamily	GO:0003796(InterPro)
vB_EcoS-phiEc3_NC_073323	endolysin	YP_010749568.1	41533 - 42021	162	PANTHER	PTHR38107	-	3	144	1.3E-22	IPR051018	Bacteriophage Glycosyl Hydrolase 24	GO:0003796(PANTHER)
vB_EcoS-phiEc3_NC_073323	endolysin	YP_010749568.1	41533 - 42021	162	Pfam	PF00959	Phage lysozyme	15	138	2.4E-23	IPR002196	Glycoside hydrolase, family 24	GO:0003796(InterPro)|GO:0009253(InterPro)|GO:0016998(InterPro)
vB_EcoS-phiEc3_NC_073323	endolysin	YP_010749568.1	41533 - 42021	162	SUPERFAMILY	SSF53955	Lysozyme-like	3	149	1.02E-31	IPR023346	Lysozyme-like domain superfamily	-
MLP1_NC_079176	endolysin	YP_010844467.1	32790 - 33185	131	CDD	cd14845	L-Ala-D-Glu_peptidase_like	9	130	1.8598E-23	-	-	-
MLP1_NC_079176	endolysin	YP_010844467.1	32790 - 33185	131	Gene3D	G3DSA:3.30.1380.10	-	3	129	9.1E-21	IPR009045	Hedgehog signalling/DD-peptidase zinc-binding domain superfamily	-
MLP1_NC_079176	endolysin	YP_010844467.1	32790 - 33185	131	Pfam	PF13539	D-alanyl-D-alanine carboxypeptidase	58	110	0.004	IPR039561	Peptidase M15C	GO:0008233(InterPro)
MLP1_NC_079176	endolysin	YP_010844467.1	32790 - 33185	131	SUPERFAMILY	SSF55166	Hedgehog/DD-peptidase	4	129	3.92E-19	IPR009045	Hedgehog signalling/DD-peptidase zinc-binding domain superfamily	-
