# Supplementary material for: Phage Endolysins as Promising and Effective Candidates for Use Against Uropathogenic Escherichia coli
Source: Viruses. 2025 Apr 13;17(4):560. doi: 10.3390/v17040560 (PMC12031403; doi:10.3390/v17040560)
Supplement: Supplementary file 1 [file viruses-17-00560-s001.zip › Supplementary files/Supplementary Table S2.xlsx]

## Sheet: Sheet1
Supplementary Table S2. The list of AMP peptides identified within sequences of putative endolysins
Phage name	Protein name	Protein accession number	Position	Sequence	Class	AMP Probability
590B-MW722821	endolysin	QVR48622.1	123-142	FINQNGRPLLGLRRRTAGRL	AMP	0.950
VB-ECOS-PHIEC4-MZ576218	endolysin	QYU43915.1	123-142	FINQNGRPLLGLRRRTAGRL	AMP	0.950
VB-ECOP-22664BS1-MZ234009	endolysin	QZI78465.1	33-52	GSHVKDWNSRSVGVCLVGGI	AMP	0.840
VB-ECOP-22664UKE3-2-MZ234011	endolysin	QZI78611.1	68-87	GSHVKDWNSRSVGVCLVGGI	AMP	0.840
VB-ECOP-101118UKE1-MZ234021	endolysin	QZI79721.1	68-87	GSHVKDWNSRSVGVCLVGGI	AMP	0.840
VB-ECOP-101120B1-2-MZ234022	endolysin	QZI79784.1	68-87	GSHVKDWNSRSVGVCLVGGI	AMP	0.840
VB-ECOP-101120B2-MZ234023	endolysin	QZI79844.1	68-87	GSHVKDWNSRSVGVCLVGGI	AMP	0.840
VB-ECOP-101136BS1-MZ234024	endolysin	QZI79903.1	68-87	GSHVKDWNSRSVGVCLVGGI	AMP	0.840
VB-ECOM-SHAK7854-OR594182	internal-virion-protein-with-endolysin-domain	SELF-DNYN53	323-342	IAGQVGKGGKLVNKMFTVAA	AMP	0.987
VB-ECOP-LNA3-MZ311862	internal-virion-protein-with-endolysin-domain	SELF-GXIJ6	323-342	IAGQIGKGGKLVNKMFTVAA	AMP	0.990
VB-ECOM-LNA4-MZ311864	endolysin	SELF-PFXJ204	15-34	LKVKNLILATACAFSLATTP	AMP	0.937
VB-ECOM-LNA4-MZ311864	endolysin	SELF-PFXJ59	98-117	GLIQVTGLANYKACGKALGL	AMP	0.969
VB-ECOM-SHAK7704-OR594181	endolysin	SELF-RMKP5	50-69	AKHNANVGGAKNSMHLTGKA	AMP	0.892
VB-ECOM-SHAK7704-OR594181	internal-virion-protein-with-endolysin-domain	SELF-RMKP62	38-57	LQEQVLEAKADADILGAVGA	AMP	0.989
VB-ECOP-LNA5-MZ311861	internal-virion-protein-with-endolysin-domain	SELF-TCEH45	323-342	IAGQVGKGGKLVNKMFTVAA	AMP	0.987
VB-ECOM-SHAK9454-OR594184	internal-virion-protein-with-endolysin-domain	SELF-ZENB53	323-342	IAGQVGKGGKLVNKMFTVAA	AMP	0.987
VB-ECOM-LNA1-MZ311863	endolysin	SELF-ZKRH133	109-128	GNKVGCAEAMQWWNKITVKG	AMP	0.941
ZCEC14-OP168898	endolysin	UVD33329.1	135-154	IAVLVKKFSLEGHKILIISS	AMP	0.977
ZCEC14-OP168898	endolysin	UVD33388.1	94-113	LIDSPVKSDIKIEVVETDKI	AMP	0.963
ZCEC14-OP168898	endolysin	UVD33512.1	42-61	RIKKVTVCTDWAVSFNFNIL	AMP	0.532
KILLIAN-OQ446694	endolysin	WEU67833.1	42-61	CIKKVTVCTDWAVSFNFNIL	AMP	0.715
KILLIAN-OQ446694	endolysin	WEU67851.1	38-57	AGIVSKHIACRILPSHIVNA	AMP	0.940
KILLIAN-OQ446694	endolysin	WEU67899.1	41-60	VAKSELDKAIGRNCNGVITK	AMP	0.858
KILLIAN-OQ446694	endolysin	WEU68017.1	135-154	IAVLVKKFSLEGHKILIISS	AMP	0.977
VB-ECO-KMB14-OR424384	endolysin	WPK27911.1	50-69	AKHNANVGGAKNSMHLTGKA	AMP	0.892
VB-ECO-KMB43-OR525698	endolysin	WQN06429.1	53-72	GKSKTMKSRHLHGFAVDVVA	AMP	0.582
VB-ECOM-SHAK7163-OR594179	internal-virion-protein-with-endolysin-domain	WVW77660.1	38-57	LQEQVLEAKADADILGAVGA	AMP	0.989
VB-ECOM-SHAK7163-OR594179	endolysin	WVW77668.1	50-69	AKHNANVGGVNNSMHLTGKA	AMP	0.846
VB-ECOM-SHAK7693-OR594180	endolysin	WVW77753.1	28-47	AYRATPNEKYLTIGYGHYGP	NAMP	0.455
VB-ECOM-SHAK7693-OR594180	endolysin	WVW77754.1	56-75	AKLALFINQNGKPLLGLRRR	AMP	0.980
VB-ECOM-SHAK7858-OR594183	endolysin	WVW77834.1	117-136	AKLALFINQNGKPLLGLRRR	AMP	0.980
VB-ECOS-UTEC10-PP291582	endolysin	WWY66481.1	118-137	AKLALFINQNGKPLLGLRRR	AMP	0.980
VB-ECOP-ACG-C91-NC-019403	endolysin	YP-006987811.1	50-69	AKHNANVGGAKNSMHLTGKA	AMP	0.892
VB-ECOS-ACG-M12-NC-019404	endolysin	YP-006987885.1	125-144	ALGMWNKARVNGKLKVVKGL	AMP	0.975
VB-ECOS-GOLESTAN-NC-042084	endolysin	YP-009620148.1	109-128	AKLALFINQNGKPILGLRRR	AMP	0.983
EG1-NC-047895	internal-virion-protein-with-endolysin-domain	YP-009795842.1	354-373	GFKLINKALVVGAQSAAINA	AMP	0.993
NTEC3-NC-073318	endolysin	YP-010749155.1	123-142	FINQNGRPLLGLRRRTAGRL	AMP	0.950
VB-ECOS-PHIEC3-NC-073323	endolysin	YP-010749568.1	118-137	AKLALFINQNGKPILGLRRR	AMP	0.983
MLP1-NC-079176	endolysin	YP-010844467.1	102-121	IRWGGTWERSFTKPVKWAKF	AMP	0.828
