# Supplementary material for: Phage Endolysins as Promising and Effective Candidates for Use Against Uropathogenic Escherichia coli
Source: Viruses. 2025 Apr 13;17(4):560. doi: 10.3390/v17040560 (PMC12031403; doi:10.3390/v17040560)
Supplement: Supplementary file 1 [file viruses-17-00560-s001.zip › Supplementary files/Supplementary Table S3.xlsx]

## Sheet: Sheet1
Supplementary Table S3 giving an overview of the selected features of the proteins identified by phylogenetic analysis as closely related to the identified endolysins
Phage name [Reference]	Protein name	Position of the gene in virus genome	Gene length (nt)	Protein accession number	Protein length (aa)	Molecular weight (kDa)	Instability index	Isoelectric point (pI)	Gravy	Aliphatic index	Melting point (Tm)	Name of the predicted domain	Position of the domain in protein sequence
vB_EcoS-22664B1 [36]	lysin	2556 - 3047	491	QZI78369.1	163	18.18	31.013	9.22	-0.456	77.914	46.0°C	lyz_endolysin_autolysin (cd00737) Phage lysozyme (PF00959) Lysozyme-like (SSF53955)	7-148 14-139 1-153
vB_EcoS-22664BS2 [36]	lysin	817 - 1305	488	QZI78493.1	162	17.08	19.002	9.81	-0.117	87.531	50.0°C	lyz_endolysin_autolysin (cd00737) Phage lysozyme (PF00959) Lysozyme-like (SSF53955)	9-146 15-138 3-149
vB_EcoS-UTI89UKE1[ 36]	lysin	361 - 849	488	USM81274.1	162	17.08	18.337	9.81	-0.121	87.531	50.0°C	lyz_endolysin_autolysin (cd00737) Phage lysozyme (PF00959) Lysozyme-like (SSF53955)	9-146 15-138 3-149
vB_EcoS-101114B2 [36]	lysin	2526 - 3017	491	QZI79000.1	163	18.18	31.013	9.22	-0.456	77.914	46.0°C	lyz_endolysin_autolysin (cd00737) Phage lysozyme (PF00959) Lysozyme-like (SSF53955)	7-148 14-139 1-153
vB_EcoS-101114BS4 [36]	lysin	1030 - 1521	491	QZI79065.1	163	18.18	31.013	9.22	-0.456	77.914	46.0°C	lyz_endolysin_autolysin (cd00737) Phage lysozyme (PF00959) Lysozyme-like (SSF53955)	7-148 14-139 1-153
vB-Eco-KMB35 [37]	lysin	40675 - 41163	488	WQN07684.1	162	17.05	18.337	9.81	-0.075	89.938	51.0°C	lyz_endolysin_autolysin (cd00737) Phage lysozyme (PF00959) Lysozyme-like (SSF53955)	9-146 15-138 3-149
vB-Eco-KMB36 [37]	lysin	41598 - 42101	503	WQN07602.1	167	17.77	16.158	9.59	-0.151	85.509	51.0°C	lyz_endolysin_autolysin (cd00737) Phage lysozyme (PF00959) Lysozyme-like (SSF53955)	14-151 20-143 7-154
vB_EcoS-CHD5UKE2 [36]	lysin	14512 - 15003	491	USL86352.1	163	18.3	31.731	9.43	-0.478	77.914	47.0°C	lyz_endolysin_autolysin (cd00737) Phage lysozyme (PF00959) Lysozyme-like (SSF53955)	7-148 14-139 1-153
vB_EcoS-CHD2B1 [36]	lysin	42121 - 42612	491	USL86318.1	163	18.18	31.013	9.22	-0.456	77.914	46.0°C	lyz_endolysin_autolysin (cd00737) Phage lysozyme (PF00959) Lysozyme-like (SSF53955)	7-148 14-139 1-153
vB-Eco-KMB46 [37]	lysozyme R	44328 - 44819	491	WQN06679.1	163	18.33	33.344	9.55	-0.351	83.19	49.0°C	endolysin_R21-like (cd16900) SAR-endolysin. (MF_04136) Phage lysozyme (PF00959) Lysozyme-like (SSF53955) Endolysin. (MF_04110)	19-158 4-161 25-154 15-161 5-161
vB-Eco-KMB25 [37]	lysozyme or muramidase	33375 - 33869	494	WPK28014.1	164	18.3	24.023	9.65	-0.318	82.744	50.0°C	endolysin_R21-like (cd16900) SAR-endolysin. (MF_04136) Phage lysozyme (PF00959) Lysozyme-like (SSF53955) Endolysin. (MF_04110)	13-158 4-161 25-154 12-162 5-161
vB-Eco-KMB39 [37]	lysozyme R	61730 - 62224	494	WPJ71303.1	164	18.61	37.155	9.59	-0.368	88.659	52.0°C	T4-like_lys (cd00735) Phage lysozyme (PF00959) Lysozyme-like (SSF53955) Endolysin. (MF_04110) Endolysin (G3DSA:1.10.530.40:FF:000002)	2-160 11-141 1-161 1-159 1-164
vB_EcoM_KMB26 [41]	T4-like phage baseplate hub + tail lysozyme	64196 - 64690	494	CAH2619090.1	164	18.61	37.155	9.59	-0.368	88.659	52.0°C	T4-like_lys (cd00735) Phage lysozyme (PF00959) Lysozyme-like (SSF53955) Endolysin. (MF_04110) Endolysin (G3DSA:1.10.530.40:FF:000002)	2-160 11-141 1-161 1-159 1-164
vB-Eco-KMB42 [37]	lysozyme R	62848 - 63342	494	WPJ71835.1	164	18.61	37.155	9.59	-0.368	88.659	52.0°C	T4-like_lys (cd00735) Phage lysozyme (PF00959) Lysozyme-like (SSF53955) Endolysin. (MF_04110) Endolysin (G3DSA:1.10.530.40:FF:000002)	2-160 11-141 1-161 1-159 1-164
vB-Eco-KMB22 [37]	lysozyme R	64127 - 64621	494	WPJ70775.1	164	18.63	36.638	9.59	-0.365	89.878	52.0°C	T4-like_lys (cd00735) Phage lysozyme (PF00959) Lysozyme-like (SSF53955) Endolysin. (MF_04110) Endolysin (G3DSA:1.10.530.40:FF:000002)	2-160 11-141 1-161 1-159 1-164
vB-Eco-KMB23 [37]	lysozyme R	63387 - 63881	494	WQN07383.1	164	18.61	37.155	9.59	-0.368	88.659	52.0°C	T4-like_lys (cd00735) Phage lysozyme (PF00959) Lysozyme-like (SSF53955) Endolysin. (MF_04110) Endolysin (G3DSA:1.10.530.40:FF:000002)	2-160 11-141 1-161 1-159 1-164
vB_EcoM_ACG-C40 [34]	glycoside hydrolase family protein	63339 - 63833	494	YP_006986678.1	164	18.61	37.155	9.59	-0.368	88.659	52.0°C	T4-like_lys (cd00735) Phage lysozyme (PF00959) Lysozyme-like (SSF53955) Endolysin. (MF_04110) Endolysin (G3DSA:1.10.530.40:FF:000002)	2-160 11-141 1-161 1-159 1-164
vB-Eco-KMB26 [37]	lysozyme R	64196 - 64690	494	WPJ71039.1	164	18.61	37.155	9.59	-0.368	88.659	52.0°C	T4-like_lys (cd00735) Phage lysozyme (PF00959) Lysozyme-like (SSF53955) Endolysin. (MF_04110) Endolysin (G3DSA:1.10.530.40:FF:000002)	2-160 11-141 1-161 1-159 1-164
vB-Eco-KMB40 [37]	lysozyme R	62190 - 62684	494	WPJ71570.1	164	18.61	37.155	9.59	-0.368	88.659	52.0°C	T4-like_lys (cd00735) Phage lysozyme (PF00959) Lysozyme-like (SSF53955) Endolysin. (MF_04110) Endolysin (G3DSA:1.10.530.40:FF:000002)	2-160 11-141 1-161 1-159 1-164
vB_EcoM-101112UKE3-1 [36]	lysozyme R	158103 - 158597	494	QZI78958.1	164	18.61	37.155	9.59	-0.368	88.659	52.0°C	T4-like_lys (cd00735) Phage lysozyme (PF00959) Lysozyme-like (SSF53955) Endolysin. (MF_04110) Endolysin (G3DSA:1.10.530.40:FF:000002)	2-160 11-141 1-161 1-159 1-164
vB_EcoM-CHD2BS1 [36]	lysozyme R	157128 - 157622	494	QZI80464.1	164	18.61	37.155	9.59	-0.368	88.659	52.0°C	T4-like_lys (cd00735) Phage lysozyme (PF00959) Lysozyme-like (SSF53955) Endolysin. (MF_04110) Endolysin (G3DSA:1.10.530.40:FF:000002)	2-160 11-141 1-161 1-159 1-164
MLP2 [38]	baseplate hub + tail lysozyme	156422 - 156916	494	UEN68765.1	164	18.61	37.673	9.39	-0.366	88.659	51.0°C	T4-like_lys (cd00735) Phage lysozyme (PF00959) Lysozyme-like (SSF53955) Endolysin. (MF_04110) Endolysin (G3DSA:1.10.530.40:FF:000002)	2-160 11-141 1-161 1-159 1-164
vB_EcoM-G3G7 [36]	lysozyme R	157200 - 157694	494	QZI83386.1	164	18.61	37.155	9.59	-0.368	88.659	52.0°C	T4-like_lys (cd00735) Phage lysozyme (PF00959) Lysozyme-like (SSF53955) Endolysin. (MF_04110) Endolysin (G3DSA:1.10.530.40:FF:000002)	2-160 11-141 1-161 1-159 1-164
vB_EcoM-101117BS1 [36]	lysozyme R	154626 - 155120	494	QZI79532.1	164	18.61	37.155	9.59	-0.368	88.659	52.0°C	T4-like_lys (cd00735) Phage lysozyme (PF00959) Lysozyme-like (SSF53955) Endolysin. (MF_04110) Endolysin (G3DSA:1.10.530.40:FF:000002)	2-160 11-141 1-161 1-159 1-164
vB_EcoM-CHD16UKE1 [36]	lysozyme R	157094 - 157588	494	QZI80907.1	164	18.61	37.155	9.59	-0.368	88.659	52.0°C	T4-like_lys (cd00735) Phage lysozyme (PF00959) Lysozyme-like (SSF53955) Endolysin. (MF_04110) Endolysin (G3DSA:1.10.530.40:FF:000002)	2-160 11-141 1-161 1-159 1-164
ZCEC14 [40]	hypothetical protein	96330 - 96818	488	UVD33441.1	162	18.39	36.563	9.66	-0.354	89.136	52.0°C	T4-like_lys (cd00735) Phage lysozyme (PF00959) Lysozyme-like (SSF53955) Endolysin. (MF_04110)	2-160 11-141 1-161 1-159
vB_EcoM-CHD94UKE2 [36]	lysozyme R	154846 - 155334	488	QZI81192.1	162	18.38	35.161	9.66	-0.338	89.136	52.0°C	T4-like_lys (cd00735) Phage lysozyme (PF00959) Lysozyme-like (SSF53955) Endolysin. (MF_04110)	2-160 11-140 1-161 1-159
vB-Eco-KMB38 [37]	lysozyme R	66043 - 66531	488	WQN07107.1	162	18.31	29.657	9.66	-0.269	88.519	51.0°C	T4-like_lys (cd00735) Phage lysozyme (PF00959) Lysozyme-like (SSF53955)	2-160 10-140 1-161
vB-Eco-KMB37 [37]	lysozyme murein hydrolase	22896 - 23396	500	WQN06754.1	166	18.86	21.257	9.67	-0.281	95.12	44.0°C	T4-like_lys (cd00735) Phage lysozyme (PF00959) Lysozyme-like (SSF53955)	7-164 15-142 7-166
vB_EcoM-172859UKE1 [36]	lysozyme R	157547 - 158035	488	QZI80176.1	162	18.32	29.133	9.66	-0.263	88.519	52.0°C	T4-like_lys (cd00735) Phage lysozyme (PF00959) Lysozyme-like (SSF53955)	2-160 10-140 1-161
vB_EcoM_LNA2 [27]	hypothetical protein	12924 - 13412	488	self_NLWW35	162	18.29	26.867	9.73	-0.28	87.346	52.0°C	T4-like_lys (cd00735) Phage lysozyme (PF00959) Lysozyme-like (SSF53955)	2-160 10-140 1-161
EG1 [39]	amidase	11177 - 11632	455	YP_009795817.1	151	17.01	36.916	8.83	-0.501	75.497	49.0°C	PGRP (cd06583) N-acetylmuramoyl-L-alanine amidase-like (SSF55846) N-acetylmuramoyl-L-alanine amidase (PF01510) Endolysin. (MF_04111) Endolysin (G3DSA:3.40.80.10:FF:000009)	13-132 10-146 11-132 1-149 6-151
vB_EcoM_SHAK7854 [33]	amidase	13662 - 14120	458	self_DNYN29	152	17.06	44.325	8.83	-0.391	78.158	51.0°C	PGRP (cd06583) N-acetylmuramoyl-L-alanine amidase-like (SSF55846) N-acetylmuramoyl-L-alanine amidase (PF01510) Endolysin. (MF_04111)	14-133 11-147 11-134 2-150
vB_EcoP_LNA3 [27]	amidase	26726 - 27184	458	self_GXIJ34	152	17.02	44.826	8.47	-0.418	75.592	51.0°C	PGRP (cd06583) N-acetylmuramoyl-L-alanine amidase-like (SSF55846) N-acetylmuramoyl-L-alanine amidase (PF01510) Endolysin. (MF_04111)	14-133 11-147 11-134 2-150
vB_EcoP_LNA5 [27]	amidase	6617 - 7075	458	self_TCEH12	152	17.08	44.884	8.47	-0.442	76.25	51.0°C	PGRP (cd06583) N-acetylmuramoyl-L-alanine amidase-like (SSF55846) N-acetylmuramoyl-L-alanine amidase (PF01510) Endolysin. (MF_04111)	14-133 11-147 11-134 2-150
vB_EcoM_SHAK9454 [33]	amidase	13615 - 14073	458	self_ZENB29	152	17.08	45.883	8.83	-0.404	75.592	51.0°C	PGRP (cd06583) N-acetylmuramoyl-L-alanine amidase-like (SSF55846) N-acetylmuramoyl-L-alanine amidase (PF01510) Endolysin. (MF_04111)	14-133 11-147 11-134 2-150
vB_EcoP-101101UKE1 [36]	hypothetical protein	36863 - 37207	344	QZI78680.1	114	12.8	39.555	9.45	-0.439	70.088	50.0°C	Peptidase M15 (PF08291) Hedgehog/DD-peptidase (SSF55166)	4-106 5-110
vB_EcoP-101117UKE2 [36]	hypothetical protein	39216 - 39587	371	QZI79610.1	123	13.64	26.292	9.02	-0.349	72.846	52.0°C	Peptidase M15 (PF08291) Hedgehog/DD-peptidase (SSF55166)	14-115 14-116
vB_EcoP-101118B1 [36]	hypothetical protein	39216 - 39587	371	QZI79670.1	123	13.64	26.292	9.02	-0.349	72.846	52.0°C	Peptidase M15 (PF08291) Hedgehog/DD-peptidase (SSF55166)	14-115 14-116
vB_EcoP-UTI89UKE2 [36]	hypothetical protein	36944 - 37288	344	QZI84581.1	114	12.65	29.187	9.42	-0.404	70.088	50.0°C	Peptidase M15 (PF08291) Hedgehog/DD-peptidase (SSF55166)	4-106 5-107
vB_EcoP-UTI89UKE3 [36]	hypothetical protein	36945 - 37289	344	QZI84648.1	114	12.65	29.187	9.42	-0.404	70.088	50.0°C	Peptidase M15 (PF08291) Hedgehog/DD-peptidase (SSF55166)	4-106 5-107
vB-Eco-KMB47 [37]	hypothetical protein	38771 - 39115	344	WPK27967.1	114	12.8	39.555	9.45	-0.439	70.088	50.0°C	Peptidase M15 (PF08291) Hedgehog/DD-peptidase (SSF55166)	4-106 5-110
