# Supplementary material for: Phage Endolysins as Promising and Effective Candidates for Use Against Uropathogenic Escherichia coli
Source: Viruses. 2025 Apr 13;17(4):560. doi: 10.3390/v17040560 (PMC12031403; doi:10.3390/v17040560)
Supplement: Supplementary file 1 [file viruses-17-00560-s001.zip › Supplementary files/Supplementary Table S4.xlsx]

## Sheet: Sheet1
Supplementary Table S4. Data obtained by InterProScan version 5.72-103 software, giving an overview of the domains identified within the proteins found by phylogenetic analysis as closely related to the tested endolysins. The domains marked in yellow were selected and listed in Supplementary Table S3.
Phage name	Protein name	Protein accession number	Position of the gene in virus genome	Sequence length	Analysis	Signature accession	Signature description	Start location	Stop location	Score	InterPro annotations - accession	InterPro annotations - description	GO annotations
vB_EcoM_KMB26_OW536688	T4-like_phage_baseplate_hub_+_tail_lysozyme	CAH2619090.1	64196 - 64690	164	Gene3D	G3DSA:1.10.530.40	-	1	164	6.6E-75	IPR023347	Lysozyme domain superfamily	GO:0003796(InterPro)
vB_EcoM_KMB26_OW536688	T4-like_phage_baseplate_hub_+_tail_lysozyme	CAH2619090.1	64196 - 64690	164	FunFam	G3DSA:1.10.530.40:FF:000002	Endolysin	1	164	1.1E-114	-	-	-
vB_EcoM_KMB26_OW536688	T4-like_phage_baseplate_hub_+_tail_lysozyme	CAH2619090.1	64196 - 64690	164	Hamap	MF_04110	Endolysin.	1	159	16.677807	IPR034690	Endolysin T4 type	GO:0003796(InterPro)|GO:0009253(InterPro)
vB_EcoM_KMB26_OW536688	T4-like_phage_baseplate_hub_+_tail_lysozyme	CAH2619090.1	64196 - 64690	164	SUPERFAMILY	SSF53955	Lysozyme-like	1	161	4.81E-54	IPR023346	Lysozyme-like domain superfamily	-
vB_EcoM_KMB26_OW536688	T4-like_phage_baseplate_hub_+_tail_lysozyme	CAH2619090.1	64196 - 64690	164	Pfam	PF00959	Phage lysozyme	11	141	4.4E-10	IPR002196	Glycoside hydrolase, family 24	GO:0003796(InterPro)|GO:0009253(InterPro)|GO:0016998(InterPro)
vB_EcoM_KMB26_OW536688	T4-like_phage_baseplate_hub_+_tail_lysozyme	CAH2619090.1	64196 - 64690	164	PRINTS	PR00684	Phage T4 lysozyme signature	95	114	2.7E-91	IPR001165	T4-type lysozyme	GO:0003796(InterPro)|GO:0016998(InterPro)
vB_EcoM_KMB26_OW536688	T4-like_phage_baseplate_hub_+_tail_lysozyme	CAH2619090.1	64196 - 64690	164	PRINTS	PR00684	Phage T4 lysozyme signature	72	92	2.7E-91	IPR001165	T4-type lysozyme	GO:0003796(InterPro)|GO:0016998(InterPro)
vB_EcoM_KMB26_OW536688	T4-like_phage_baseplate_hub_+_tail_lysozyme	CAH2619090.1	64196 - 64690	164	PRINTS	PR00684	Phage T4 lysozyme signature	4	23	2.7E-91	IPR001165	T4-type lysozyme	GO:0003796(InterPro)|GO:0016998(InterPro)
vB_EcoM_KMB26_OW536688	T4-like_phage_baseplate_hub_+_tail_lysozyme	CAH2619090.1	64196 - 64690	164	PRINTS	PR00684	Phage T4 lysozyme signature	24	42	2.7E-91	IPR001165	T4-type lysozyme	GO:0003796(InterPro)|GO:0016998(InterPro)
vB_EcoM_KMB26_OW536688	T4-like_phage_baseplate_hub_+_tail_lysozyme	CAH2619090.1	64196 - 64690	164	PRINTS	PR00684	Phage T4 lysozyme signature	118	137	2.7E-91	IPR001165	T4-type lysozyme	GO:0003796(InterPro)|GO:0016998(InterPro)
vB_EcoM_KMB26_OW536688	T4-like_phage_baseplate_hub_+_tail_lysozyme	CAH2619090.1	64196 - 64690	164	PRINTS	PR00684	Phage T4 lysozyme signature	51	70	2.7E-91	IPR001165	T4-type lysozyme	GO:0003796(InterPro)|GO:0016998(InterPro)
vB_EcoM_KMB26_OW536688	T4-like_phage_baseplate_hub_+_tail_lysozyme	CAH2619090.1	64196 - 64690	164	PRINTS	PR00684	Phage T4 lysozyme signature	138	159	2.7E-91	IPR001165	T4-type lysozyme	GO:0003796(InterPro)|GO:0016998(InterPro)
vB_EcoM_KMB26_OW536688	T4-like_phage_baseplate_hub_+_tail_lysozyme	CAH2619090.1	64196 - 64690	164	CDD	cd00735	T4-like_lys	2	160	6.07455E-78	-	-	-
vB_EcoM_KMB26_OW536688	T4-like_phage_baseplate_hub_+_tail_lysozyme	CAH2619090.1	64196 - 64690	164	PANTHER	PTHR37406	T4-TYPE LYSOZYME 1-RELATED	4	161	1.5E-27	IPR052619	Bacteriophage lysozyme-like	-
vB_EcoS-22664B1_MZ234008	lysin	QZI78369.1	2556 - 3047	163	PANTHER	PTHR38107	-	2	147	3.6E-18	IPR051018	Bacteriophage Glycosyl Hydrolase 24	GO:0003796(PANTHER)
vB_EcoS-22664B1_MZ234008	lysin	QZI78369.1	2556 - 3047	163	Gene3D	G3DSA:1.10.530.40	-	2	154	9.0E-31	IPR023347	Lysozyme domain superfamily	GO:0003796(InterPro)
vB_EcoS-22664B1_MZ234008	lysin	QZI78369.1	2556 - 3047	163	SUPERFAMILY	SSF53955	Lysozyme-like	1	153	3.79E-32	IPR023346	Lysozyme-like domain superfamily	-
vB_EcoS-22664B1_MZ234008	lysin	QZI78369.1	2556 - 3047	163	CDD	cd00737	lyz_endolysin_autolysin	7	148	1.42938E-36	IPR033907	Endolysin/autolysin	GO:0003796(InterPro)
vB_EcoS-22664B1_MZ234008	lysin	QZI78369.1	2556 - 3047	163	Pfam	PF00959	Phage lysozyme	14	139	4.6E-18	IPR002196	Glycoside hydrolase, family 24	GO:0003796(InterPro)|GO:0009253(InterPro)|GO:0016998(InterPro)
vB_EcoS-22664BS2_MZ234010	lysin	QZI78493.1	817 - 1305	162	Gene3D	G3DSA:1.10.530.40	-	2	147	1.1E-31	IPR023347	Lysozyme domain superfamily	GO:0003796(InterPro)
vB_EcoS-22664BS2_MZ234010	lysin	QZI78493.1	817 - 1305	162	PANTHER	PTHR38107	-	3	144	3.2E-22	IPR051018	Bacteriophage Glycosyl Hydrolase 24	GO:0003796(PANTHER)
vB_EcoS-22664BS2_MZ234010	lysin	QZI78493.1	817 - 1305	162	SUPERFAMILY	SSF53955	Lysozyme-like	3	149	1.53E-31	IPR023346	Lysozyme-like domain superfamily	-
vB_EcoS-22664BS2_MZ234010	lysin	QZI78493.1	817 - 1305	162	CDD	cd00737	lyz_endolysin_autolysin	9	146	2.67399E-30	IPR033907	Endolysin/autolysin	GO:0003796(InterPro)
vB_EcoS-22664BS2_MZ234010	lysin	QZI78493.1	817 - 1305	162	Pfam	PF00959	Phage lysozyme	15	138	6.2E-23	IPR002196	Glycoside hydrolase, family 24	GO:0003796(InterPro)|GO:0009253(InterPro)|GO:0016998(InterPro)
vB_EcoP-101101UKE1_MZ234012	hypothetical_protein	QZI78680.1	36863 - 37207	114	Gene3D	G3DSA:3.30.1380.10	-	5	113	3.5E-26	IPR009045	Hedgehog signalling/DD-peptidase zinc-binding domain superfamily	-
vB_EcoP-101101UKE1_MZ234012	hypothetical_protein	QZI78680.1	36863 - 37207	114	SUPERFAMILY	SSF55166	Hedgehog/DD-peptidase	5	110	6.28E-25	IPR009045	Hedgehog signalling/DD-peptidase zinc-binding domain superfamily	-
vB_EcoP-101101UKE1_MZ234012	hypothetical_protein	QZI78680.1	36863 - 37207	114	Pfam	PF08291	Peptidase M15	4	106	1.4E-29	IPR013230	Peptidase M15A, C-terminal	-
vB_EcoM-101112UKE3-1_MZ234013	lysozyme_R	QZI78958.1	158103 - 158597	164	Gene3D	G3DSA:1.10.530.40	-	1	164	6.6E-75	IPR023347	Lysozyme domain superfamily	GO:0003796(InterPro)
vB_EcoM-101112UKE3-1_MZ234013	lysozyme_R	QZI78958.1	158103 - 158597	164	FunFam	G3DSA:1.10.530.40:FF:000002	Endolysin	1	164	1.1E-114	-	-	-
vB_EcoM-101112UKE3-1_MZ234013	lysozyme_R	QZI78958.1	158103 - 158597	164	Hamap	MF_04110	Endolysin.	1	159	16.677807	IPR034690	Endolysin T4 type	GO:0003796(InterPro)|GO:0009253(InterPro)
vB_EcoM-101112UKE3-1_MZ234013	lysozyme_R	QZI78958.1	158103 - 158597	164	SUPERFAMILY	SSF53955	Lysozyme-like	1	161	4.81E-54	IPR023346	Lysozyme-like domain superfamily	-
vB_EcoM-101112UKE3-1_MZ234013	lysozyme_R	QZI78958.1	158103 - 158597	164	Pfam	PF00959	Phage lysozyme	11	141	4.4E-10	IPR002196	Glycoside hydrolase, family 24	GO:0003796(InterPro)|GO:0009253(InterPro)|GO:0016998(InterPro)
vB_EcoM-101112UKE3-1_MZ234013	lysozyme_R	QZI78958.1	158103 - 158597	164	PRINTS	PR00684	Phage T4 lysozyme signature	95	114	2.7E-91	IPR001165	T4-type lysozyme	GO:0003796(InterPro)|GO:0016998(InterPro)
vB_EcoM-101112UKE3-1_MZ234013	lysozyme_R	QZI78958.1	158103 - 158597	164	PRINTS	PR00684	Phage T4 lysozyme signature	72	92	2.7E-91	IPR001165	T4-type lysozyme	GO:0003796(InterPro)|GO:0016998(InterPro)
vB_EcoM-101112UKE3-1_MZ234013	lysozyme_R	QZI78958.1	158103 - 158597	164	PRINTS	PR00684	Phage T4 lysozyme signature	4	23	2.7E-91	IPR001165	T4-type lysozyme	GO:0003796(InterPro)|GO:0016998(InterPro)
vB_EcoM-101112UKE3-1_MZ234013	lysozyme_R	QZI78958.1	158103 - 158597	164	PRINTS	PR00684	Phage T4 lysozyme signature	24	42	2.7E-91	IPR001165	T4-type lysozyme	GO:0003796(InterPro)|GO:0016998(InterPro)
vB_EcoM-101112UKE3-1_MZ234013	lysozyme_R	QZI78958.1	158103 - 158597	164	PRINTS	PR00684	Phage T4 lysozyme signature	118	137	2.7E-91	IPR001165	T4-type lysozyme	GO:0003796(InterPro)|GO:0016998(InterPro)
vB_EcoM-101112UKE3-1_MZ234013	lysozyme_R	QZI78958.1	158103 - 158597	164	PRINTS	PR00684	Phage T4 lysozyme signature	51	70	2.7E-91	IPR001165	T4-type lysozyme	GO:0003796(InterPro)|GO:0016998(InterPro)
vB_EcoM-101112UKE3-1_MZ234013	lysozyme_R	QZI78958.1	158103 - 158597	164	PRINTS	PR00684	Phage T4 lysozyme signature	138	159	2.7E-91	IPR001165	T4-type lysozyme	GO:0003796(InterPro)|GO:0016998(InterPro)
vB_EcoM-101112UKE3-1_MZ234013	lysozyme_R	QZI78958.1	158103 - 158597	164	CDD	cd00735	T4-like_lys	2	160	6.07455E-78	-	-	-
vB_EcoM-101112UKE3-1_MZ234013	lysozyme_R	QZI78958.1	158103 - 158597	164	PANTHER	PTHR37406	T4-TYPE LYSOZYME 1-RELATED	4	161	1.5E-27	IPR052619	Bacteriophage lysozyme-like	-
vB_EcoS-101114B2_MZ234014	lysin	QZI79000.1	2526 - 3017	163	PANTHER	PTHR38107	-	2	147	3.6E-18	IPR051018	Bacteriophage Glycosyl Hydrolase 24	GO:0003796(PANTHER)
vB_EcoS-101114B2_MZ234014	lysin	QZI79000.1	2526 - 3017	163	Gene3D	G3DSA:1.10.530.40	-	2	154	9.0E-31	IPR023347	Lysozyme domain superfamily	GO:0003796(InterPro)
vB_EcoS-101114B2_MZ234014	lysin	QZI79000.1	2526 - 3017	163	SUPERFAMILY	SSF53955	Lysozyme-like	1	153	3.79E-32	IPR023346	Lysozyme-like domain superfamily	-
vB_EcoS-101114B2_MZ234014	lysin	QZI79000.1	2526 - 3017	163	CDD	cd00737	lyz_endolysin_autolysin	7	148	1.42938E-36	IPR033907	Endolysin/autolysin	GO:0003796(InterPro)
vB_EcoS-101114B2_MZ234014	lysin	QZI79000.1	2526 - 3017	163	Pfam	PF00959	Phage lysozyme	14	139	4.6E-18	IPR002196	Glycoside hydrolase, family 24	GO:0003796(InterPro)|GO:0009253(InterPro)|GO:0016998(InterPro)
vB_EcoS-101114BS4_MZ234016	lysin	QZI79065.1	1030 - 1521	163	PANTHER	PTHR38107	-	2	147	3.6E-18	IPR051018	Bacteriophage Glycosyl Hydrolase 24	GO:0003796(PANTHER)
vB_EcoS-101114BS4_MZ234016	lysin	QZI79065.1	1030 - 1521	163	Gene3D	G3DSA:1.10.530.40	-	2	154	9.0E-31	IPR023347	Lysozyme domain superfamily	GO:0003796(InterPro)
vB_EcoS-101114BS4_MZ234016	lysin	QZI79065.1	1030 - 1521	163	SUPERFAMILY	SSF53955	Lysozyme-like	1	153	3.79E-32	IPR023346	Lysozyme-like domain superfamily	-
vB_EcoS-101114BS4_MZ234016	lysin	QZI79065.1	1030 - 1521	163	CDD	cd00737	lyz_endolysin_autolysin	7	148	1.42938E-36	IPR033907	Endolysin/autolysin	GO:0003796(InterPro)
vB_EcoS-101114BS4_MZ234016	lysin	QZI79065.1	1030 - 1521	163	Pfam	PF00959	Phage lysozyme	14	139	4.6E-18	IPR002196	Glycoside hydrolase, family 24	GO:0003796(InterPro)|GO:0009253(InterPro)|GO:0016998(InterPro)
vB_EcoM-101117BS1_MZ234018	lysozyme_R	QZI79532.1	154626 - 155120	164	Gene3D	G3DSA:1.10.530.40	-	1	164	6.6E-75	IPR023347	Lysozyme domain superfamily	GO:0003796(InterPro)
vB_EcoM-101117BS1_MZ234018	lysozyme_R	QZI79532.1	154626 - 155120	164	FunFam	G3DSA:1.10.530.40:FF:000002	Endolysin	1	164	1.1E-114	-	-	-
vB_EcoM-101117BS1_MZ234018	lysozyme_R	QZI79532.1	154626 - 155120	164	Hamap	MF_04110	Endolysin.	1	159	16.677807	IPR034690	Endolysin T4 type	GO:0003796(InterPro)|GO:0009253(InterPro)
vB_EcoM-101117BS1_MZ234018	lysozyme_R	QZI79532.1	154626 - 155120	164	SUPERFAMILY	SSF53955	Lysozyme-like	1	161	4.81E-54	IPR023346	Lysozyme-like domain superfamily	-
vB_EcoM-101117BS1_MZ234018	lysozyme_R	QZI79532.1	154626 - 155120	164	Pfam	PF00959	Phage lysozyme	11	141	4.4E-10	IPR002196	Glycoside hydrolase, family 24	GO:0003796(InterPro)|GO:0009253(InterPro)|GO:0016998(InterPro)
vB_EcoM-101117BS1_MZ234018	lysozyme_R	QZI79532.1	154626 - 155120	164	PRINTS	PR00684	Phage T4 lysozyme signature	95	114	2.7E-91	IPR001165	T4-type lysozyme	GO:0003796(InterPro)|GO:0016998(InterPro)
vB_EcoM-101117BS1_MZ234018	lysozyme_R	QZI79532.1	154626 - 155120	164	PRINTS	PR00684	Phage T4 lysozyme signature	72	92	2.7E-91	IPR001165	T4-type lysozyme	GO:0003796(InterPro)|GO:0016998(InterPro)
vB_EcoM-101117BS1_MZ234018	lysozyme_R	QZI79532.1	154626 - 155120	164	PRINTS	PR00684	Phage T4 lysozyme signature	4	23	2.7E-91	IPR001165	T4-type lysozyme	GO:0003796(InterPro)|GO:0016998(InterPro)
vB_EcoM-101117BS1_MZ234018	lysozyme_R	QZI79532.1	154626 - 155120	164	PRINTS	PR00684	Phage T4 lysozyme signature	24	42	2.7E-91	IPR001165	T4-type lysozyme	GO:0003796(InterPro)|GO:0016998(InterPro)
vB_EcoM-101117BS1_MZ234018	lysozyme_R	QZI79532.1	154626 - 155120	164	PRINTS	PR00684	Phage T4 lysozyme signature	118	137	2.7E-91	IPR001165	T4-type lysozyme	GO:0003796(InterPro)|GO:0016998(InterPro)
vB_EcoM-101117BS1_MZ234018	lysozyme_R	QZI79532.1	154626 - 155120	164	PRINTS	PR00684	Phage T4 lysozyme signature	51	70	2.7E-91	IPR001165	T4-type lysozyme	GO:0003796(InterPro)|GO:0016998(InterPro)
vB_EcoM-101117BS1_MZ234018	lysozyme_R	QZI79532.1	154626 - 155120	164	PRINTS	PR00684	Phage T4 lysozyme signature	138	159	2.7E-91	IPR001165	T4-type lysozyme	GO:0003796(InterPro)|GO:0016998(InterPro)
vB_EcoM-101117BS1_MZ234018	lysozyme_R	QZI79532.1	154626 - 155120	164	CDD	cd00735	T4-like_lys	2	160	6.07455E-78	-	-	-
vB_EcoM-101117BS1_MZ234018	lysozyme_R	QZI79532.1	154626 - 155120	164	PANTHER	PTHR37406	T4-TYPE LYSOZYME 1-RELATED	4	161	1.5E-27	IPR052619	Bacteriophage lysozyme-like	-
vB_EcoP-101117UKE2_MZ234019	hypothetical_protein	QZI79610.1	39216 - 39587	123	Gene3D	G3DSA:3.30.1380.10	-	14	123	1.0E-25	IPR009045	Hedgehog signalling/DD-peptidase zinc-binding domain superfamily	-
vB_EcoP-101117UKE2_MZ234019	hypothetical_protein	QZI79610.1	39216 - 39587	123	SUPERFAMILY	SSF55166	Hedgehog/DD-peptidase	14	116	2.86E-24	IPR009045	Hedgehog signalling/DD-peptidase zinc-binding domain superfamily	-
vB_EcoP-101117UKE2_MZ234019	hypothetical_protein	QZI79610.1	39216 - 39587	123	Pfam	PF08291	Peptidase M15	14	115	3.2E-29	IPR013230	Peptidase M15A, C-terminal	-
vB_EcoP-101118B1_MZ234020	hypothetical_protein	QZI79670.1	39216 - 39587	123	Gene3D	G3DSA:3.30.1380.10	-	14	123	1.0E-25	IPR009045	Hedgehog signalling/DD-peptidase zinc-binding domain superfamily	-
vB_EcoP-101118B1_MZ234020	hypothetical_protein	QZI79670.1	39216 - 39587	123	SUPERFAMILY	SSF55166	Hedgehog/DD-peptidase	14	116	2.86E-24	IPR009045	Hedgehog signalling/DD-peptidase zinc-binding domain superfamily	-
vB_EcoP-101118B1_MZ234020	hypothetical_protein	QZI79670.1	39216 - 39587	123	Pfam	PF08291	Peptidase M15	14	115	3.2E-29	IPR013230	Peptidase M15A, C-terminal	-
vB_EcoM-172859UKE1_MZ234025	lysozyme_R	QZI80176.1	157547 - 158035	162	Gene3D	G3DSA:1.10.530.40	-	2	162	1.0E-89	IPR023347	Lysozyme domain superfamily	GO:0003796(InterPro)
vB_EcoM-172859UKE1_MZ234025	lysozyme_R	QZI80176.1	157547 - 158035	162	SUPERFAMILY	SSF53955	Lysozyme-like	1	161	6.14E-53	IPR023346	Lysozyme-like domain superfamily	-
vB_EcoM-172859UKE1_MZ234025	lysozyme_R	QZI80176.1	157547 - 158035	162	Pfam	PF00959	Phage lysozyme	10	140	2.6E-10	IPR002196	Glycoside hydrolase, family 24	GO:0003796(InterPro)|GO:0009253(InterPro)|GO:0016998(InterPro)
vB_EcoM-172859UKE1_MZ234025	lysozyme_R	QZI80176.1	157547 - 158035	162	PRINTS	PR00684	Phage T4 lysozyme signature	4	23	3.3E-76	IPR001165	T4-type lysozyme	GO:0003796(InterPro)|GO:0016998(InterPro)
vB_EcoM-172859UKE1_MZ234025	lysozyme_R	QZI80176.1	157547 - 158035	162	PRINTS	PR00684	Phage T4 lysozyme signature	118	137	3.3E-76	IPR001165	T4-type lysozyme	GO:0003796(InterPro)|GO:0016998(InterPro)
vB_EcoM-172859UKE1_MZ234025	lysozyme_R	QZI80176.1	157547 - 158035	162	PRINTS	PR00684	Phage T4 lysozyme signature	138	159	3.3E-76	IPR001165	T4-type lysozyme	GO:0003796(InterPro)|GO:0016998(InterPro)
vB_EcoM-172859UKE1_MZ234025	lysozyme_R	QZI80176.1	157547 - 158035	162	PRINTS	PR00684	Phage T4 lysozyme signature	24	42	3.3E-76	IPR001165	T4-type lysozyme	GO:0003796(InterPro)|GO:0016998(InterPro)
vB_EcoM-172859UKE1_MZ234025	lysozyme_R	QZI80176.1	157547 - 158035	162	PRINTS	PR00684	Phage T4 lysozyme signature	72	92	3.3E-76	IPR001165	T4-type lysozyme	GO:0003796(InterPro)|GO:0016998(InterPro)
vB_EcoM-172859UKE1_MZ234025	lysozyme_R	QZI80176.1	157547 - 158035	162	PRINTS	PR00684	Phage T4 lysozyme signature	95	114	3.3E-76	IPR001165	T4-type lysozyme	GO:0003796(InterPro)|GO:0016998(InterPro)
vB_EcoM-172859UKE1_MZ234025	lysozyme_R	QZI80176.1	157547 - 158035	162	PRINTS	PR00684	Phage T4 lysozyme signature	51	70	3.3E-76	IPR001165	T4-type lysozyme	GO:0003796(InterPro)|GO:0016998(InterPro)
vB_EcoM-172859UKE1_MZ234025	lysozyme_R	QZI80176.1	157547 - 158035	162	CDD	cd00735	T4-like_lys	2	160	1.16396E-73	-	-	-
vB_EcoM-172859UKE1_MZ234025	lysozyme_R	QZI80176.1	157547 - 158035	162	PANTHER	PTHR37406	T4-TYPE LYSOZYME 1-RELATED	4	160	5.7E-26	IPR052619	Bacteriophage lysozyme-like	-
vB_EcoM-CHD2BS1_MZ234027	lysozyme_R	QZI80464.1	157128 - 157622	164	Gene3D	G3DSA:1.10.530.40	-	1	164	6.6E-75	IPR023347	Lysozyme domain superfamily	GO:0003796(InterPro)
vB_EcoM-CHD2BS1_MZ234027	lysozyme_R	QZI80464.1	157128 - 157622	164	FunFam	G3DSA:1.10.530.40:FF:000002	Endolysin	1	164	1.1E-114	-	-	-
vB_EcoM-CHD2BS1_MZ234027	lysozyme_R	QZI80464.1	157128 - 157622	164	Hamap	MF_04110	Endolysin.	1	159	16.677807	IPR034690	Endolysin T4 type	GO:0003796(InterPro)|GO:0009253(InterPro)
vB_EcoM-CHD2BS1_MZ234027	lysozyme_R	QZI80464.1	157128 - 157622	164	SUPERFAMILY	SSF53955	Lysozyme-like	1	161	4.81E-54	IPR023346	Lysozyme-like domain superfamily	-
vB_EcoM-CHD2BS1_MZ234027	lysozyme_R	QZI80464.1	157128 - 157622	164	Pfam	PF00959	Phage lysozyme	11	141	4.4E-10	IPR002196	Glycoside hydrolase, family 24	GO:0003796(InterPro)|GO:0009253(InterPro)|GO:0016998(InterPro)
vB_EcoM-CHD2BS1_MZ234027	lysozyme_R	QZI80464.1	157128 - 157622	164	PRINTS	PR00684	Phage T4 lysozyme signature	95	114	2.7E-91	IPR001165	T4-type lysozyme	GO:0003796(InterPro)|GO:0016998(InterPro)
vB_EcoM-CHD2BS1_MZ234027	lysozyme_R	QZI80464.1	157128 - 157622	164	PRINTS	PR00684	Phage T4 lysozyme signature	72	92	2.7E-91	IPR001165	T4-type lysozyme	GO:0003796(InterPro)|GO:0016998(InterPro)
vB_EcoM-CHD2BS1_MZ234027	lysozyme_R	QZI80464.1	157128 - 157622	164	PRINTS	PR00684	Phage T4 lysozyme signature	4	23	2.7E-91	IPR001165	T4-type lysozyme	GO:0003796(InterPro)|GO:0016998(InterPro)
vB_EcoM-CHD2BS1_MZ234027	lysozyme_R	QZI80464.1	157128 - 157622	164	PRINTS	PR00684	Phage T4 lysozyme signature	24	42	2.7E-91	IPR001165	T4-type lysozyme	GO:0003796(InterPro)|GO:0016998(InterPro)
vB_EcoM-CHD2BS1_MZ234027	lysozyme_R	QZI80464.1	157128 - 157622	164	PRINTS	PR00684	Phage T4 lysozyme signature	118	137	2.7E-91	IPR001165	T4-type lysozyme	GO:0003796(InterPro)|GO:0016998(InterPro)
vB_EcoM-CHD2BS1_MZ234027	lysozyme_R	QZI80464.1	157128 - 157622	164	PRINTS	PR00684	Phage T4 lysozyme signature	51	70	2.7E-91	IPR001165	T4-type lysozyme	GO:0003796(InterPro)|GO:0016998(InterPro)
vB_EcoM-CHD2BS1_MZ234027	lysozyme_R	QZI80464.1	157128 - 157622	164	PRINTS	PR00684	Phage T4 lysozyme signature	138	159	2.7E-91	IPR001165	T4-type lysozyme	GO:0003796(InterPro)|GO:0016998(InterPro)
vB_EcoM-CHD2BS1_MZ234027	lysozyme_R	QZI80464.1	157128 - 157622	164	CDD	cd00735	T4-like_lys	2	160	6.07455E-78	-	-	-
vB_EcoM-CHD2BS1_MZ234027	lysozyme_R	QZI80464.1	157128 - 157622	164	PANTHER	PTHR37406	T4-TYPE LYSOZYME 1-RELATED	4	161	1.5E-27	IPR052619	Bacteriophage lysozyme-like	-
vB_EcoM-CHD16UKE1_MZ234030	lysozyme_R	QZI80907.1	157094 - 157588	164	Gene3D	G3DSA:1.10.530.40	-	1	164	6.6E-75	IPR023347	Lysozyme domain superfamily	GO:0003796(InterPro)
vB_EcoM-CHD16UKE1_MZ234030	lysozyme_R	QZI80907.1	157094 - 157588	164	FunFam	G3DSA:1.10.530.40:FF:000002	Endolysin	1	164	1.1E-114	-	-	-
vB_EcoM-CHD16UKE1_MZ234030	lysozyme_R	QZI80907.1	157094 - 157588	164	Hamap	MF_04110	Endolysin.	1	159	16.677807	IPR034690	Endolysin T4 type	GO:0003796(InterPro)|GO:0009253(InterPro)
vB_EcoM-CHD16UKE1_MZ234030	lysozyme_R	QZI80907.1	157094 - 157588	164	SUPERFAMILY	SSF53955	Lysozyme-like	1	161	4.81E-54	IPR023346	Lysozyme-like domain superfamily	-
vB_EcoM-CHD16UKE1_MZ234030	lysozyme_R	QZI80907.1	157094 - 157588	164	Pfam	PF00959	Phage lysozyme	11	141	4.4E-10	IPR002196	Glycoside hydrolase, family 24	GO:0003796(InterPro)|GO:0009253(InterPro)|GO:0016998(InterPro)
vB_EcoM-CHD16UKE1_MZ234030	lysozyme_R	QZI80907.1	157094 - 157588	164	PRINTS	PR00684	Phage T4 lysozyme signature	95	114	2.7E-91	IPR001165	T4-type lysozyme	GO:0003796(InterPro)|GO:0016998(InterPro)
vB_EcoM-CHD16UKE1_MZ234030	lysozyme_R	QZI80907.1	157094 - 157588	164	PRINTS	PR00684	Phage T4 lysozyme signature	72	92	2.7E-91	IPR001165	T4-type lysozyme	GO:0003796(InterPro)|GO:0016998(InterPro)
vB_EcoM-CHD16UKE1_MZ234030	lysozyme_R	QZI80907.1	157094 - 157588	164	PRINTS	PR00684	Phage T4 lysozyme signature	4	23	2.7E-91	IPR001165	T4-type lysozyme	GO:0003796(InterPro)|GO:0016998(InterPro)
vB_EcoM-CHD16UKE1_MZ234030	lysozyme_R	QZI80907.1	157094 - 157588	164	PRINTS	PR00684	Phage T4 lysozyme signature	24	42	2.7E-91	IPR001165	T4-type lysozyme	GO:0003796(InterPro)|GO:0016998(InterPro)
vB_EcoM-CHD16UKE1_MZ234030	lysozyme_R	QZI80907.1	157094 - 157588	164	PRINTS	PR00684	Phage T4 lysozyme signature	118	137	2.7E-91	IPR001165	T4-type lysozyme	GO:0003796(InterPro)|GO:0016998(InterPro)
vB_EcoM-CHD16UKE1_MZ234030	lysozyme_R	QZI80907.1	157094 - 157588	164	PRINTS	PR00684	Phage T4 lysozyme signature	51	70	2.7E-91	IPR001165	T4-type lysozyme	GO:0003796(InterPro)|GO:0016998(InterPro)
vB_EcoM-CHD16UKE1_MZ234030	lysozyme_R	QZI80907.1	157094 - 157588	164	PRINTS	PR00684	Phage T4 lysozyme signature	138	159	2.7E-91	IPR001165	T4-type lysozyme	GO:0003796(InterPro)|GO:0016998(InterPro)
vB_EcoM-CHD16UKE1_MZ234030	lysozyme_R	QZI80907.1	157094 - 157588	164	CDD	cd00735	T4-like_lys	2	160	6.07455E-78	-	-	-
vB_EcoM-CHD16UKE1_MZ234030	lysozyme_R	QZI80907.1	157094 - 157588	164	PANTHER	PTHR37406	T4-TYPE LYSOZYME 1-RELATED	4	161	1.5E-27	IPR052619	Bacteriophage lysozyme-like	-
vB_EcoM-CHD94UKE2_MZ234031	lysozyme_R	QZI81192.1	154846 - 155334	162	Gene3D	G3DSA:1.10.530.40	-	2	162	8.2E-104	IPR023347	Lysozyme domain superfamily	GO:0003796(InterPro)
vB_EcoM-CHD94UKE2_MZ234031	lysozyme_R	QZI81192.1	154846 - 155334	162	Hamap	MF_04110	Endolysin.	1	159	16.158941	IPR034690	Endolysin T4 type	GO:0003796(InterPro)|GO:0009253(InterPro)
vB_EcoM-CHD94UKE2_MZ234031	lysozyme_R	QZI81192.1	154846 - 155334	162	SUPERFAMILY	SSF53955	Lysozyme-like	1	161	2.86E-53	IPR023346	Lysozyme-like domain superfamily	-
vB_EcoM-CHD94UKE2_MZ234031	lysozyme_R	QZI81192.1	154846 - 155334	162	Pfam	PF00959	Phage lysozyme	11	140	6.4E-10	IPR002196	Glycoside hydrolase, family 24	GO:0003796(InterPro)|GO:0009253(InterPro)|GO:0016998(InterPro)
vB_EcoM-CHD94UKE2_MZ234031	lysozyme_R	QZI81192.1	154846 - 155334	162	PRINTS	PR00684	Phage T4 lysozyme signature	24	42	1.9E-88	IPR001165	T4-type lysozyme	GO:0003796(InterPro)|GO:0016998(InterPro)
vB_EcoM-CHD94UKE2_MZ234031	lysozyme_R	QZI81192.1	154846 - 155334	162	PRINTS	PR00684	Phage T4 lysozyme signature	95	114	1.9E-88	IPR001165	T4-type lysozyme	GO:0003796(InterPro)|GO:0016998(InterPro)
vB_EcoM-CHD94UKE2_MZ234031	lysozyme_R	QZI81192.1	154846 - 155334	162	PRINTS	PR00684	Phage T4 lysozyme signature	72	92	1.9E-88	IPR001165	T4-type lysozyme	GO:0003796(InterPro)|GO:0016998(InterPro)
vB_EcoM-CHD94UKE2_MZ234031	lysozyme_R	QZI81192.1	154846 - 155334	162	PRINTS	PR00684	Phage T4 lysozyme signature	118	137	1.9E-88	IPR001165	T4-type lysozyme	GO:0003796(InterPro)|GO:0016998(InterPro)
vB_EcoM-CHD94UKE2_MZ234031	lysozyme_R	QZI81192.1	154846 - 155334	162	PRINTS	PR00684	Phage T4 lysozyme signature	138	159	1.9E-88	IPR001165	T4-type lysozyme	GO:0003796(InterPro)|GO:0016998(InterPro)
vB_EcoM-CHD94UKE2_MZ234031	lysozyme_R	QZI81192.1	154846 - 155334	162	PRINTS	PR00684	Phage T4 lysozyme signature	51	70	1.9E-88	IPR001165	T4-type lysozyme	GO:0003796(InterPro)|GO:0016998(InterPro)
vB_EcoM-CHD94UKE2_MZ234031	lysozyme_R	QZI81192.1	154846 - 155334	162	PRINTS	PR00684	Phage T4 lysozyme signature	4	23	1.9E-88	IPR001165	T4-type lysozyme	GO:0003796(InterPro)|GO:0016998(InterPro)
vB_EcoM-CHD94UKE2_MZ234031	lysozyme_R	QZI81192.1	154846 - 155334	162	CDD	cd00735	T4-like_lys	2	160	4.4557E-77	-	-	-
vB_EcoM-CHD94UKE2_MZ234031	lysozyme_R	QZI81192.1	154846 - 155334	162	PANTHER	PTHR37406	T4-TYPE LYSOZYME 1-RELATED	4	160	1.8E-27	IPR052619	Bacteriophage lysozyme-like	-
vB_EcoM-G3G7_MZ234040	lysozyme_R	QZI83386.1	157200 - 157694	164	Gene3D	G3DSA:1.10.530.40	-	1	164	6.6E-75	IPR023347	Lysozyme domain superfamily	GO:0003796(InterPro)
vB_EcoM-G3G7_MZ234040	lysozyme_R	QZI83386.1	157200 - 157694	164	FunFam	G3DSA:1.10.530.40:FF:000002	Endolysin	1	164	1.1E-114	-	-	-
vB_EcoM-G3G7_MZ234040	lysozyme_R	QZI83386.1	157200 - 157694	164	Hamap	MF_04110	Endolysin.	1	159	16.677807	IPR034690	Endolysin T4 type	GO:0003796(InterPro)|GO:0009253(InterPro)
vB_EcoM-G3G7_MZ234040	lysozyme_R	QZI83386.1	157200 - 157694	164	SUPERFAMILY	SSF53955	Lysozyme-like	1	161	4.81E-54	IPR023346	Lysozyme-like domain superfamily	-
vB_EcoM-G3G7_MZ234040	lysozyme_R	QZI83386.1	157200 - 157694	164	Pfam	PF00959	Phage lysozyme	11	141	4.4E-10	IPR002196	Glycoside hydrolase, family 24	GO:0003796(InterPro)|GO:0009253(InterPro)|GO:0016998(InterPro)
vB_EcoM-G3G7_MZ234040	lysozyme_R	QZI83386.1	157200 - 157694	164	PRINTS	PR00684	Phage T4 lysozyme signature	95	114	2.7E-91	IPR001165	T4-type lysozyme	GO:0003796(InterPro)|GO:0016998(InterPro)
vB_EcoM-G3G7_MZ234040	lysozyme_R	QZI83386.1	157200 - 157694	164	PRINTS	PR00684	Phage T4 lysozyme signature	72	92	2.7E-91	IPR001165	T4-type lysozyme	GO:0003796(InterPro)|GO:0016998(InterPro)
vB_EcoM-G3G7_MZ234040	lysozyme_R	QZI83386.1	157200 - 157694	164	PRINTS	PR00684	Phage T4 lysozyme signature	4	23	2.7E-91	IPR001165	T4-type lysozyme	GO:0003796(InterPro)|GO:0016998(InterPro)
vB_EcoM-G3G7_MZ234040	lysozyme_R	QZI83386.1	157200 - 157694	164	PRINTS	PR00684	Phage T4 lysozyme signature	24	42	2.7E-91	IPR001165	T4-type lysozyme	GO:0003796(InterPro)|GO:0016998(InterPro)
vB_EcoM-G3G7_MZ234040	lysozyme_R	QZI83386.1	157200 - 157694	164	PRINTS	PR00684	Phage T4 lysozyme signature	118	137	2.7E-91	IPR001165	T4-type lysozyme	GO:0003796(InterPro)|GO:0016998(InterPro)
vB_EcoM-G3G7_MZ234040	lysozyme_R	QZI83386.1	157200 - 157694	164	PRINTS	PR00684	Phage T4 lysozyme signature	51	70	2.7E-91	IPR001165	T4-type lysozyme	GO:0003796(InterPro)|GO:0016998(InterPro)
vB_EcoM-G3G7_MZ234040	lysozyme_R	QZI83386.1	157200 - 157694	164	PRINTS	PR00684	Phage T4 lysozyme signature	138	159	2.7E-91	IPR001165	T4-type lysozyme	GO:0003796(InterPro)|GO:0016998(InterPro)
vB_EcoM-G3G7_MZ234040	lysozyme_R	QZI83386.1	157200 - 157694	164	CDD	cd00735	T4-like_lys	2	160	6.07455E-78	-	-	-
vB_EcoM-G3G7_MZ234040	lysozyme_R	QZI83386.1	157200 - 157694	164	PANTHER	PTHR37406	T4-TYPE LYSOZYME 1-RELATED	4	161	1.5E-27	IPR052619	Bacteriophage lysozyme-like	-
vB_EcoP-UTI89UKE2_MZ234049	hypothetical_protein	QZI84581.1	36944 - 37288	114	Gene3D	G3DSA:3.30.1380.10	-	5	114	1.1E-25	IPR009045	Hedgehog signalling/DD-peptidase zinc-binding domain superfamily	-
vB_EcoP-UTI89UKE2_MZ234049	hypothetical_protein	QZI84581.1	36944 - 37288	114	SUPERFAMILY	SSF55166	Hedgehog/DD-peptidase	5	107	1.29E-24	IPR009045	Hedgehog signalling/DD-peptidase zinc-binding domain superfamily	-
vB_EcoP-UTI89UKE2_MZ234049	hypothetical_protein	QZI84581.1	36944 - 37288	114	Pfam	PF08291	Peptidase M15	4	106	2.9E-29	IPR013230	Peptidase M15A, C-terminal	-
vB_EcoP-UTI89UKE3_MZ234050	hypothetical_protein	QZI84648.1	36945 - 37289	114	Gene3D	G3DSA:3.30.1380.10	-	5	114	1.1E-25	IPR009045	Hedgehog signalling/DD-peptidase zinc-binding domain superfamily	-
vB_EcoP-UTI89UKE3_MZ234050	hypothetical_protein	QZI84648.1	36945 - 37289	114	SUPERFAMILY	SSF55166	Hedgehog/DD-peptidase	5	107	1.29E-24	IPR009045	Hedgehog signalling/DD-peptidase zinc-binding domain superfamily	-
vB_EcoP-UTI89UKE3_MZ234050	hypothetical_protein	QZI84648.1	36945 - 37289	114	Pfam	PF08291	Peptidase M15	4	106	2.9E-29	IPR013230	Peptidase M15A, C-terminal	-
vB_EcoM_SHAK7854_OR594182	amidase	self_DNYN29	13662 - 14120	152	Gene3D	G3DSA:3.40.80.10	-	8	152	7.6E-49	IPR036505	N-acetylmuramoyl-L-alanine amidase/PGRP domain superfamily	GO:0008745(InterPro)|GO:0009253(InterPro)
vB_EcoM_SHAK7854_OR594182	amidase	self_DNYN29	13662 - 14120	152	SMART	SM00644	ami_2	2	134	1.8E-18	IPR002502	N-acetylmuramoyl-L-alanine amidase domain	GO:0008745(InterPro)|GO:0009253(InterPro)
vB_EcoM_SHAK7854_OR594182	amidase	self_DNYN29	13662 - 14120	152	Coils	Coil	Coil	102	122	-	-	-	-
vB_EcoM_SHAK7854_OR594182	amidase	self_DNYN29	13662 - 14120	152	Hamap	MF_04111	Endolysin.	2	150	47.195431	IPR034689	Endolysin T7 type	GO:0008745(InterPro)|GO:0009253(InterPro)|GO:0032897(InterPro)|GO:0044659(InterPro)
vB_EcoM_SHAK7854_OR594182	amidase	self_DNYN29	13662 - 14120	152	Pfam	PF01510	N-acetylmuramoyl-L-alanine amidase	11	134	7.2E-13	IPR002502	N-acetylmuramoyl-L-alanine amidase domain	GO:0008745(InterPro)|GO:0009253(InterPro)
vB_EcoM_SHAK7854_OR594182	amidase	self_DNYN29	13662 - 14120	152	SUPERFAMILY	SSF55846	N-acetylmuramoyl-L-alanine amidase-like	11	147	1.18E-41	IPR036505	N-acetylmuramoyl-L-alanine amidase/PGRP domain superfamily	GO:0008745(InterPro)|GO:0009253(InterPro)
vB_EcoM_SHAK7854_OR594182	amidase	self_DNYN29	13662 - 14120	152	PANTHER	PTHR11022	PEPTIDOGLYCAN RECOGNITION PROTEIN	16	138	1.7E-17	IPR015510	Peptidoglycan recognition protein	-
vB_EcoM_SHAK7854_OR594182	amidase	self_DNYN29	13662 - 14120	152	CDD	cd06583	PGRP	14	133	2.01169E-26	IPR002502	N-acetylmuramoyl-L-alanine amidase domain	GO:0008745(InterPro)|GO:0009253(InterPro)
vB_EcoM_SHAK7854_OR594182	amidase	self_DNYN29	13662 - 14120	152	SMART	SM00701	pgrp	2	128	1.3E-17	IPR006619	Peptidoglycan recognition protein family domain, metazoa/bacteria	GO:0008270(InterPro)|GO:0008745(InterPro)|GO:0009253(InterPro)
vB_EcoP_LNA3_MZ311862	amidase	self_GXIJ34	26726 - 27184	152	Gene3D	G3DSA:3.40.80.10	-	8	152	4.2E-49	IPR036505	N-acetylmuramoyl-L-alanine amidase/PGRP domain superfamily	GO:0008745(InterPro)|GO:0009253(InterPro)
vB_EcoP_LNA3_MZ311862	amidase	self_GXIJ34	26726 - 27184	152	SMART	SM00644	ami_2	2	134	2.0E-19	IPR002502	N-acetylmuramoyl-L-alanine amidase domain	GO:0008745(InterPro)|GO:0009253(InterPro)
vB_EcoP_LNA3_MZ311862	amidase	self_GXIJ34	26726 - 27184	152	Coils	Coil	Coil	102	122	-	-	-	-
vB_EcoP_LNA3_MZ311862	amidase	self_GXIJ34	26726 - 27184	152	Hamap	MF_04111	Endolysin.	2	150	47.110817	IPR034689	Endolysin T7 type	GO:0008745(InterPro)|GO:0009253(InterPro)|GO:0032897(InterPro)|GO:0044659(InterPro)
vB_EcoP_LNA3_MZ311862	amidase	self_GXIJ34	26726 - 27184	152	Pfam	PF01510	N-acetylmuramoyl-L-alanine amidase	11	134	2.0E-13	IPR002502	N-acetylmuramoyl-L-alanine amidase domain	GO:0008745(InterPro)|GO:0009253(InterPro)
vB_EcoP_LNA3_MZ311862	amidase	self_GXIJ34	26726 - 27184	152	SUPERFAMILY	SSF55846	N-acetylmuramoyl-L-alanine amidase-like	11	147	7.2E-42	IPR036505	N-acetylmuramoyl-L-alanine amidase/PGRP domain superfamily	GO:0008745(InterPro)|GO:0009253(InterPro)
vB_EcoP_LNA3_MZ311862	amidase	self_GXIJ34	26726 - 27184	152	PANTHER	PTHR11022	PEPTIDOGLYCAN RECOGNITION PROTEIN	16	138	1.0E-17	IPR015510	Peptidoglycan recognition protein	-
vB_EcoP_LNA3_MZ311862	amidase	self_GXIJ34	26726 - 27184	152	CDD	cd06583	PGRP	14	133	1.00503E-26	IPR002502	N-acetylmuramoyl-L-alanine amidase domain	GO:0008745(InterPro)|GO:0009253(InterPro)
vB_EcoP_LNA3_MZ311862	amidase	self_GXIJ34	26726 - 27184	152	SMART	SM00701	pgrp	2	128	2.7E-16	IPR006619	Peptidoglycan recognition protein family domain, metazoa/bacteria	GO:0008270(InterPro)|GO:0008745(InterPro)|GO:0009253(InterPro)
vB_EcoM_LNA2_MZ311865	hypothetical_protein	self_NLWW35	12924 - 13412	162	Gene3D	G3DSA:1.10.530.40	-	2	162	2.7E-88	IPR023347	Lysozyme domain superfamily	GO:0003796(InterPro)
vB_EcoM_LNA2_MZ311865	hypothetical_protein	self_NLWW35	12924 - 13412	162	SUPERFAMILY	SSF53955	Lysozyme-like	1	161	2.66E-53	IPR023346	Lysozyme-like domain superfamily	-
vB_EcoM_LNA2_MZ311865	hypothetical_protein	self_NLWW35	12924 - 13412	162	Pfam	PF00959	Phage lysozyme	10	140	1.1E-10	IPR002196	Glycoside hydrolase, family 24	GO:0003796(InterPro)|GO:0009253(InterPro)|GO:0016998(InterPro)
vB_EcoM_LNA2_MZ311865	hypothetical_protein	self_NLWW35	12924 - 13412	162	PRINTS	PR00684	Phage T4 lysozyme signature	4	23	4.1E-75	IPR001165	T4-type lysozyme	GO:0003796(InterPro)|GO:0016998(InterPro)
vB_EcoM_LNA2_MZ311865	hypothetical_protein	self_NLWW35	12924 - 13412	162	PRINTS	PR00684	Phage T4 lysozyme signature	138	159	4.1E-75	IPR001165	T4-type lysozyme	GO:0003796(InterPro)|GO:0016998(InterPro)
vB_EcoM_LNA2_MZ311865	hypothetical_protein	self_NLWW35	12924 - 13412	162	PRINTS	PR00684	Phage T4 lysozyme signature	24	42	4.1E-75	IPR001165	T4-type lysozyme	GO:0003796(InterPro)|GO:0016998(InterPro)
vB_EcoM_LNA2_MZ311865	hypothetical_protein	self_NLWW35	12924 - 13412	162	PRINTS	PR00684	Phage T4 lysozyme signature	72	92	4.1E-75	IPR001165	T4-type lysozyme	GO:0003796(InterPro)|GO:0016998(InterPro)
vB_EcoM_LNA2_MZ311865	hypothetical_protein	self_NLWW35	12924 - 13412	162	PRINTS	PR00684	Phage T4 lysozyme signature	118	137	4.1E-75	IPR001165	T4-type lysozyme	GO:0003796(InterPro)|GO:0016998(InterPro)
vB_EcoM_LNA2_MZ311865	hypothetical_protein	self_NLWW35	12924 - 13412	162	PRINTS	PR00684	Phage T4 lysozyme signature	95	114	4.1E-75	IPR001165	T4-type lysozyme	GO:0003796(InterPro)|GO:0016998(InterPro)
vB_EcoM_LNA2_MZ311865	hypothetical_protein	self_NLWW35	12924 - 13412	162	PRINTS	PR00684	Phage T4 lysozyme signature	51	70	4.1E-75	IPR001165	T4-type lysozyme	GO:0003796(InterPro)|GO:0016998(InterPro)
vB_EcoM_LNA2_MZ311865	hypothetical_protein	self_NLWW35	12924 - 13412	162	CDD	cd00735	T4-like_lys	2	160	4.11032E-74	-	-	-
vB_EcoM_LNA2_MZ311865	hypothetical_protein	self_NLWW35	12924 - 13412	162	PANTHER	PTHR37406	T4-TYPE LYSOZYME 1-RELATED	4	160	2.4E-26	IPR052619	Bacteriophage lysozyme-like	-
vB_EcoP_LNA5_MZ311861	amidase	self_TCEH12	6617 - 7075	152	Gene3D	G3DSA:3.40.80.10	-	8	152	2.2E-49	IPR036505	N-acetylmuramoyl-L-alanine amidase/PGRP domain superfamily	GO:0008745(InterPro)|GO:0009253(InterPro)
vB_EcoP_LNA5_MZ311861	amidase	self_TCEH12	6617 - 7075	152	SMART	SM00644	ami_2	2	134	3.4E-19	IPR002502	N-acetylmuramoyl-L-alanine amidase domain	GO:0008745(InterPro)|GO:0009253(InterPro)
vB_EcoP_LNA5_MZ311861	amidase	self_TCEH12	6617 - 7075	152	Coils	Coil	Coil	102	122	-	-	-	-
vB_EcoP_LNA5_MZ311861	amidase	self_TCEH12	6617 - 7075	152	Hamap	MF_04111	Endolysin.	2	150	47.084782	IPR034689	Endolysin T7 type	GO:0008745(InterPro)|GO:0009253(InterPro)|GO:0032897(InterPro)|GO:0044659(InterPro)
vB_EcoP_LNA5_MZ311861	amidase	self_TCEH12	6617 - 7075	152	Pfam	PF01510	N-acetylmuramoyl-L-alanine amidase	11	134	2.3E-13	IPR002502	N-acetylmuramoyl-L-alanine amidase domain	GO:0008745(InterPro)|GO:0009253(InterPro)
vB_EcoP_LNA5_MZ311861	amidase	self_TCEH12	6617 - 7075	152	SUPERFAMILY	SSF55846	N-acetylmuramoyl-L-alanine amidase-like	11	147	1.01E-41	IPR036505	N-acetylmuramoyl-L-alanine amidase/PGRP domain superfamily	GO:0008745(InterPro)|GO:0009253(InterPro)
vB_EcoP_LNA5_MZ311861	amidase	self_TCEH12	6617 - 7075	152	PANTHER	PTHR11022	PEPTIDOGLYCAN RECOGNITION PROTEIN	16	138	5.2E-18	IPR015510	Peptidoglycan recognition protein	-
vB_EcoP_LNA5_MZ311861	amidase	self_TCEH12	6617 - 7075	152	CDD	cd06583	PGRP	14	133	6.1692E-27	IPR002502	N-acetylmuramoyl-L-alanine amidase domain	GO:0008745(InterPro)|GO:0009253(InterPro)
vB_EcoP_LNA5_MZ311861	amidase	self_TCEH12	6617 - 7075	152	SMART	SM00701	pgrp	2	128	6.8E-18	IPR006619	Peptidoglycan recognition protein family domain, metazoa/bacteria	GO:0008270(InterPro)|GO:0008745(InterPro)|GO:0009253(InterPro)
vB_EcoM_SHAK9454_OR594184	amidase	self_ZENB29	13615 - 14073	152	Gene3D	G3DSA:3.40.80.10	-	8	152	8.7E-49	IPR036505	N-acetylmuramoyl-L-alanine amidase/PGRP domain superfamily	GO:0008745(InterPro)|GO:0009253(InterPro)
vB_EcoM_SHAK9454_OR594184	amidase	self_ZENB29	13615 - 14073	152	SMART	SM00644	ami_2	2	134	1.2E-19	IPR002502	N-acetylmuramoyl-L-alanine amidase domain	GO:0008745(InterPro)|GO:0009253(InterPro)
vB_EcoM_SHAK9454_OR594184	amidase	self_ZENB29	13615 - 14073	152	Coils	Coil	Coil	102	122	-	-	-	-
vB_EcoM_SHAK9454_OR594184	amidase	self_ZENB29	13615 - 14073	152	Hamap	MF_04111	Endolysin.	2	150	47.260513	IPR034689	Endolysin T7 type	GO:0008745(InterPro)|GO:0009253(InterPro)|GO:0032897(InterPro)|GO:0044659(InterPro)
vB_EcoM_SHAK9454_OR594184	amidase	self_ZENB29	13615 - 14073	152	Pfam	PF01510	N-acetylmuramoyl-L-alanine amidase	11	134	8.3E-13	IPR002502	N-acetylmuramoyl-L-alanine amidase domain	GO:0008745(InterPro)|GO:0009253(InterPro)
vB_EcoM_SHAK9454_OR594184	amidase	self_ZENB29	13615 - 14073	152	SUPERFAMILY	SSF55846	N-acetylmuramoyl-L-alanine amidase-like	11	147	1.96E-41	IPR036505	N-acetylmuramoyl-L-alanine amidase/PGRP domain superfamily	GO:0008745(InterPro)|GO:0009253(InterPro)
vB_EcoM_SHAK9454_OR594184	amidase	self_ZENB29	13615 - 14073	152	PANTHER	PTHR11022	PEPTIDOGLYCAN RECOGNITION PROTEIN	16	138	2.3E-17	IPR015510	Peptidoglycan recognition protein	-
vB_EcoM_SHAK9454_OR594184	amidase	self_ZENB29	13615 - 14073	152	SMART	SM00701	pgrp	2	128	3.8E-17	IPR006619	Peptidoglycan recognition protein family domain, metazoa/bacteria	GO:0008270(InterPro)|GO:0008745(InterPro)|GO:0009253(InterPro)
vB_EcoM_SHAK9454_OR594184	amidase	self_ZENB29	13615 - 14073	152	CDD	cd06583	PGRP	14	133	2.36694E-26	IPR002502	N-acetylmuramoyl-L-alanine amidase domain	GO:0008745(InterPro)|GO:0009253(InterPro)
MLP2_OK148441	baseplate_hub_+_tail_lysozyme	UEN68765.1	156422 - 156916	164	Gene3D	G3DSA:1.10.530.40	-	2	162	2.2E-106	IPR023347	Lysozyme domain superfamily	GO:0003796(InterPro)
MLP2_OK148441	baseplate_hub_+_tail_lysozyme	UEN68765.1	156422 - 156916	164	FunFam	G3DSA:1.10.530.40:FF:000002	Endolysin	1	164	6.0E-114	-	-	-
MLP2_OK148441	baseplate_hub_+_tail_lysozyme	UEN68765.1	156422 - 156916	164	Hamap	MF_04110	Endolysin.	1	159	16.677807	IPR034690	Endolysin T4 type	GO:0003796(InterPro)|GO:0009253(InterPro)
MLP2_OK148441	baseplate_hub_+_tail_lysozyme	UEN68765.1	156422 - 156916	164	SUPERFAMILY	SSF53955	Lysozyme-like	1	161	5.12E-54	IPR023346	Lysozyme-like domain superfamily	-
MLP2_OK148441	baseplate_hub_+_tail_lysozyme	UEN68765.1	156422 - 156916	164	Pfam	PF00959	Phage lysozyme	11	141	4.9E-10	IPR002196	Glycoside hydrolase, family 24	GO:0003796(InterPro)|GO:0009253(InterPro)|GO:0016998(InterPro)
MLP2_OK148441	baseplate_hub_+_tail_lysozyme	UEN68765.1	156422 - 156916	164	PRINTS	PR00684	Phage T4 lysozyme signature	95	114	2.7E-91	IPR001165	T4-type lysozyme	GO:0003796(InterPro)|GO:0016998(InterPro)
MLP2_OK148441	baseplate_hub_+_tail_lysozyme	UEN68765.1	156422 - 156916	164	PRINTS	PR00684	Phage T4 lysozyme signature	72	92	2.7E-91	IPR001165	T4-type lysozyme	GO:0003796(InterPro)|GO:0016998(InterPro)
MLP2_OK148441	baseplate_hub_+_tail_lysozyme	UEN68765.1	156422 - 156916	164	PRINTS	PR00684	Phage T4 lysozyme signature	4	23	2.7E-91	IPR001165	T4-type lysozyme	GO:0003796(InterPro)|GO:0016998(InterPro)
MLP2_OK148441	baseplate_hub_+_tail_lysozyme	UEN68765.1	156422 - 156916	164	PRINTS	PR00684	Phage T4 lysozyme signature	24	42	2.7E-91	IPR001165	T4-type lysozyme	GO:0003796(InterPro)|GO:0016998(InterPro)
MLP2_OK148441	baseplate_hub_+_tail_lysozyme	UEN68765.1	156422 - 156916	164	PRINTS	PR00684	Phage T4 lysozyme signature	118	137	2.7E-91	IPR001165	T4-type lysozyme	GO:0003796(InterPro)|GO:0016998(InterPro)
MLP2_OK148441	baseplate_hub_+_tail_lysozyme	UEN68765.1	156422 - 156916	164	PRINTS	PR00684	Phage T4 lysozyme signature	51	70	2.7E-91	IPR001165	T4-type lysozyme	GO:0003796(InterPro)|GO:0016998(InterPro)
MLP2_OK148441	baseplate_hub_+_tail_lysozyme	UEN68765.1	156422 - 156916	164	PRINTS	PR00684	Phage T4 lysozyme signature	138	159	2.7E-91	IPR001165	T4-type lysozyme	GO:0003796(InterPro)|GO:0016998(InterPro)
MLP2_OK148441	baseplate_hub_+_tail_lysozyme	UEN68765.1	156422 - 156916	164	CDD	cd00735	T4-like_lys	2	160	5.15369E-78	-	-	-
MLP2_OK148441	baseplate_hub_+_tail_lysozyme	UEN68765.1	156422 - 156916	164	PANTHER	PTHR37406	T4-TYPE LYSOZYME 1-RELATED	4	161	2.6E-27	IPR052619	Bacteriophage lysozyme-like	-
vB_EcoS-CHD2B1_MZ234026	lysin	USL86318.1	42121 - 42612	163	PANTHER	PTHR38107	-	2	147	3.6E-18	IPR051018	Bacteriophage Glycosyl Hydrolase 24	GO:0003796(PANTHER)
vB_EcoS-CHD2B1_MZ234026	lysin	USL86318.1	42121 - 42612	163	Gene3D	G3DSA:1.10.530.40	-	2	154	9.0E-31	IPR023347	Lysozyme domain superfamily	GO:0003796(InterPro)
vB_EcoS-CHD2B1_MZ234026	lysin	USL86318.1	42121 - 42612	163	SUPERFAMILY	SSF53955	Lysozyme-like	1	153	3.79E-32	IPR023346	Lysozyme-like domain superfamily	-
vB_EcoS-CHD2B1_MZ234026	lysin	USL86318.1	42121 - 42612	163	CDD	cd00737	lyz_endolysin_autolysin	7	148	1.42938E-36	IPR033907	Endolysin/autolysin	GO:0003796(InterPro)
vB_EcoS-CHD2B1_MZ234026	lysin	USL86318.1	42121 - 42612	163	Pfam	PF00959	Phage lysozyme	14	139	4.6E-18	IPR002196	Glycoside hydrolase, family 24	GO:0003796(InterPro)|GO:0009253(InterPro)|GO:0016998(InterPro)
vB_EcoS-CHD5UKE2_MZ234029	lysin	USL86352.1	14512 - 15003	163	Gene3D	G3DSA:1.10.530.40	-	2	153	2.0E-30	IPR023347	Lysozyme domain superfamily	GO:0003796(InterPro)
vB_EcoS-CHD5UKE2_MZ234029	lysin	USL86352.1	14512 - 15003	163	PANTHER	PTHR38107	-	2	147	1.7E-17	IPR051018	Bacteriophage Glycosyl Hydrolase 24	GO:0003796(PANTHER)
vB_EcoS-CHD5UKE2_MZ234029	lysin	USL86352.1	14512 - 15003	163	SUPERFAMILY	SSF53955	Lysozyme-like	1	153	5.12E-32	IPR023346	Lysozyme-like domain superfamily	-
vB_EcoS-CHD5UKE2_MZ234029	lysin	USL86352.1	14512 - 15003	163	CDD	cd00737	lyz_endolysin_autolysin	7	148	1.1715E-34	IPR033907	Endolysin/autolysin	GO:0003796(InterPro)
vB_EcoS-CHD5UKE2_MZ234029	lysin	USL86352.1	14512 - 15003	163	Pfam	PF00959	Phage lysozyme	14	139	1.1E-17	IPR002196	Glycoside hydrolase, family 24	GO:0003796(InterPro)|GO:0009253(InterPro)|GO:0016998(InterPro)
vB_EcoS-UTI89UKE1_MZ234048	lysin	USM81274.1	361 - 849	162	Gene3D	G3DSA:1.10.530.40	-	2	147	3.3E-32	IPR023347	Lysozyme domain superfamily	GO:0003796(InterPro)
vB_EcoS-UTI89UKE1_MZ234048	lysin	USM81274.1	361 - 849	162	PANTHER	PTHR38107	-	3	144	1.4E-22	IPR051018	Bacteriophage Glycosyl Hydrolase 24	GO:0003796(PANTHER)
vB_EcoS-UTI89UKE1_MZ234048	lysin	USM81274.1	361 - 849	162	SUPERFAMILY	SSF53955	Lysozyme-like	3	149	5.12E-32	IPR023346	Lysozyme-like domain superfamily	-
vB_EcoS-UTI89UKE1_MZ234048	lysin	USM81274.1	361 - 849	162	CDD	cd00737	lyz_endolysin_autolysin	9	146	6.59567E-31	IPR033907	Endolysin/autolysin	GO:0003796(InterPro)
vB_EcoS-UTI89UKE1_MZ234048	lysin	USM81274.1	361 - 849	162	Pfam	PF00959	Phage lysozyme	15	138	1.7E-23	IPR002196	Glycoside hydrolase, family 24	GO:0003796(InterPro)|GO:0009253(InterPro)|GO:0016998(InterPro)
ZCEC14_OP168898	hypothetical_protein	UVD33441.1	96330 - 96818	162	Gene3D	G3DSA:1.10.530.40	-	2	162	1.3E-106	IPR023347	Lysozyme domain superfamily	GO:0003796(InterPro)
ZCEC14_OP168898	hypothetical_protein	UVD33441.1	96330 - 96818	162	Hamap	MF_04110	Endolysin.	1	159	16.495243	IPR034690	Endolysin T4 type	GO:0003796(InterPro)|GO:0009253(InterPro)
ZCEC14_OP168898	hypothetical_protein	UVD33441.1	96330 - 96818	162	SUPERFAMILY	SSF53955	Lysozyme-like	1	161	1.18E-53	IPR023346	Lysozyme-like domain superfamily	-
ZCEC14_OP168898	hypothetical_protein	UVD33441.1	96330 - 96818	162	Pfam	PF00959	Phage lysozyme	11	141	3.8E-10	IPR002196	Glycoside hydrolase, family 24	GO:0003796(InterPro)|GO:0009253(InterPro)|GO:0016998(InterPro)
ZCEC14_OP168898	hypothetical_protein	UVD33441.1	96330 - 96818	162	PRINTS	PR00684	Phage T4 lysozyme signature	95	114	6.6E-91	IPR001165	T4-type lysozyme	GO:0003796(InterPro)|GO:0016998(InterPro)
ZCEC14_OP168898	hypothetical_protein	UVD33441.1	96330 - 96818	162	PRINTS	PR00684	Phage T4 lysozyme signature	24	42	6.6E-91	IPR001165	T4-type lysozyme	GO:0003796(InterPro)|GO:0016998(InterPro)
ZCEC14_OP168898	hypothetical_protein	UVD33441.1	96330 - 96818	162	PRINTS	PR00684	Phage T4 lysozyme signature	72	92	6.6E-91	IPR001165	T4-type lysozyme	GO:0003796(InterPro)|GO:0016998(InterPro)
ZCEC14_OP168898	hypothetical_protein	UVD33441.1	96330 - 96818	162	PRINTS	PR00684	Phage T4 lysozyme signature	51	70	6.6E-91	IPR001165	T4-type lysozyme	GO:0003796(InterPro)|GO:0016998(InterPro)
ZCEC14_OP168898	hypothetical_protein	UVD33441.1	96330 - 96818	162	PRINTS	PR00684	Phage T4 lysozyme signature	4	23	6.6E-91	IPR001165	T4-type lysozyme	GO:0003796(InterPro)|GO:0016998(InterPro)
ZCEC14_OP168898	hypothetical_protein	UVD33441.1	96330 - 96818	162	PRINTS	PR00684	Phage T4 lysozyme signature	118	137	6.6E-91	IPR001165	T4-type lysozyme	GO:0003796(InterPro)|GO:0016998(InterPro)
ZCEC14_OP168898	hypothetical_protein	UVD33441.1	96330 - 96818	162	PRINTS	PR00684	Phage T4 lysozyme signature	138	159	6.6E-91	IPR001165	T4-type lysozyme	GO:0003796(InterPro)|GO:0016998(InterPro)
ZCEC14_OP168898	hypothetical_protein	UVD33441.1	96330 - 96818	162	CDD	cd00735	T4-like_lys	2	160	1.15612E-76	-	-	-
ZCEC14_OP168898	hypothetical_protein	UVD33441.1	96330 - 96818	162	PANTHER	PTHR37406	T4-TYPE LYSOZYME 1-RELATED	4	160	1.8E-27	IPR052619	Bacteriophage lysozyme-like	-
vB-Eco-KMB22_OR539217	lysozyme_R	WPJ70775.1	64127 - 64621	164	Gene3D	G3DSA:1.10.530.40	-	2	162	2.1E-106	IPR023347	Lysozyme domain superfamily	GO:0003796(InterPro)
vB-Eco-KMB22_OR539217	lysozyme_R	WPJ70775.1	64127 - 64621	164	FunFam	G3DSA:1.10.530.40:FF:000002	Endolysin	1	164	5.8E-114	-	-	-
vB-Eco-KMB22_OR539217	lysozyme_R	WPJ70775.1	64127 - 64621	164	Hamap	MF_04110	Endolysin.	1	159	16.600937	IPR034690	Endolysin T4 type	GO:0003796(InterPro)|GO:0009253(InterPro)
vB-Eco-KMB22_OR539217	lysozyme_R	WPJ70775.1	64127 - 64621	164	SUPERFAMILY	SSF53955	Lysozyme-like	1	161	1.18E-53	IPR023346	Lysozyme-like domain superfamily	-
vB-Eco-KMB22_OR539217	lysozyme_R	WPJ70775.1	64127 - 64621	164	Pfam	PF00959	Phage lysozyme	11	141	6.8E-10	IPR002196	Glycoside hydrolase, family 24	GO:0003796(InterPro)|GO:0009253(InterPro)|GO:0016998(InterPro)
vB-Eco-KMB22_OR539217	lysozyme_R	WPJ70775.1	64127 - 64621	164	PRINTS	PR00684	Phage T4 lysozyme signature	95	114	3.8E-91	IPR001165	T4-type lysozyme	GO:0003796(InterPro)|GO:0016998(InterPro)
vB-Eco-KMB22_OR539217	lysozyme_R	WPJ70775.1	64127 - 64621	164	PRINTS	PR00684	Phage T4 lysozyme signature	51	70	3.8E-91	IPR001165	T4-type lysozyme	GO:0003796(InterPro)|GO:0016998(InterPro)
vB-Eco-KMB22_OR539217	lysozyme_R	WPJ70775.1	64127 - 64621	164	PRINTS	PR00684	Phage T4 lysozyme signature	72	92	3.8E-91	IPR001165	T4-type lysozyme	GO:0003796(InterPro)|GO:0016998(InterPro)
vB-Eco-KMB22_OR539217	lysozyme_R	WPJ70775.1	64127 - 64621	164	PRINTS	PR00684	Phage T4 lysozyme signature	4	23	3.8E-91	IPR001165	T4-type lysozyme	GO:0003796(InterPro)|GO:0016998(InterPro)
vB-Eco-KMB22_OR539217	lysozyme_R	WPJ70775.1	64127 - 64621	164	PRINTS	PR00684	Phage T4 lysozyme signature	24	42	3.8E-91	IPR001165	T4-type lysozyme	GO:0003796(InterPro)|GO:0016998(InterPro)
vB-Eco-KMB22_OR539217	lysozyme_R	WPJ70775.1	64127 - 64621	164	PRINTS	PR00684	Phage T4 lysozyme signature	118	137	3.8E-91	IPR001165	T4-type lysozyme	GO:0003796(InterPro)|GO:0016998(InterPro)
vB-Eco-KMB22_OR539217	lysozyme_R	WPJ70775.1	64127 - 64621	164	PRINTS	PR00684	Phage T4 lysozyme signature	138	159	3.8E-91	IPR001165	T4-type lysozyme	GO:0003796(InterPro)|GO:0016998(InterPro)
vB-Eco-KMB22_OR539217	lysozyme_R	WPJ70775.1	64127 - 64621	164	CDD	cd00735	T4-like_lys	2	160	1.21164E-77	-	-	-
vB-Eco-KMB22_OR539217	lysozyme_R	WPJ70775.1	64127 - 64621	164	PANTHER	PTHR37406	T4-TYPE LYSOZYME 1-RELATED	4	161	1.7E-27	IPR052619	Bacteriophage lysozyme-like	-
vB-Eco-KMB26_OR539218	lysozyme_R	WPJ71039.1	64196 - 64690	164	Gene3D	G3DSA:1.10.530.40	-	1	164	6.6E-75	IPR023347	Lysozyme domain superfamily	GO:0003796(InterPro)
vB-Eco-KMB26_OR539218	lysozyme_R	WPJ71039.1	64196 - 64690	164	FunFam	G3DSA:1.10.530.40:FF:000002	Endolysin	1	164	1.1E-114	-	-	-
vB-Eco-KMB26_OR539218	lysozyme_R	WPJ71039.1	64196 - 64690	164	Hamap	MF_04110	Endolysin.	1	159	16.677807	IPR034690	Endolysin T4 type	GO:0003796(InterPro)|GO:0009253(InterPro)
vB-Eco-KMB26_OR539218	lysozyme_R	WPJ71039.1	64196 - 64690	164	SUPERFAMILY	SSF53955	Lysozyme-like	1	161	4.81E-54	IPR023346	Lysozyme-like domain superfamily	-
vB-Eco-KMB26_OR539218	lysozyme_R	WPJ71039.1	64196 - 64690	164	Pfam	PF00959	Phage lysozyme	11	141	4.4E-10	IPR002196	Glycoside hydrolase, family 24	GO:0003796(InterPro)|GO:0009253(InterPro)|GO:0016998(InterPro)
vB-Eco-KMB26_OR539218	lysozyme_R	WPJ71039.1	64196 - 64690	164	PRINTS	PR00684	Phage T4 lysozyme signature	95	114	2.7E-91	IPR001165	T4-type lysozyme	GO:0003796(InterPro)|GO:0016998(InterPro)
vB-Eco-KMB26_OR539218	lysozyme_R	WPJ71039.1	64196 - 64690	164	PRINTS	PR00684	Phage T4 lysozyme signature	72	92	2.7E-91	IPR001165	T4-type lysozyme	GO:0003796(InterPro)|GO:0016998(InterPro)
vB-Eco-KMB26_OR539218	lysozyme_R	WPJ71039.1	64196 - 64690	164	PRINTS	PR00684	Phage T4 lysozyme signature	4	23	2.7E-91	IPR001165	T4-type lysozyme	GO:0003796(InterPro)|GO:0016998(InterPro)
vB-Eco-KMB26_OR539218	lysozyme_R	WPJ71039.1	64196 - 64690	164	PRINTS	PR00684	Phage T4 lysozyme signature	24	42	2.7E-91	IPR001165	T4-type lysozyme	GO:0003796(InterPro)|GO:0016998(InterPro)
vB-Eco-KMB26_OR539218	lysozyme_R	WPJ71039.1	64196 - 64690	164	PRINTS	PR00684	Phage T4 lysozyme signature	118	137	2.7E-91	IPR001165	T4-type lysozyme	GO:0003796(InterPro)|GO:0016998(InterPro)
vB-Eco-KMB26_OR539218	lysozyme_R	WPJ71039.1	64196 - 64690	164	PRINTS	PR00684	Phage T4 lysozyme signature	51	70	2.7E-91	IPR001165	T4-type lysozyme	GO:0003796(InterPro)|GO:0016998(InterPro)
vB-Eco-KMB26_OR539218	lysozyme_R	WPJ71039.1	64196 - 64690	164	PRINTS	PR00684	Phage T4 lysozyme signature	138	159	2.7E-91	IPR001165	T4-type lysozyme	GO:0003796(InterPro)|GO:0016998(InterPro)
vB-Eco-KMB26_OR539218	lysozyme_R	WPJ71039.1	64196 - 64690	164	CDD	cd00735	T4-like_lys	2	160	6.07455E-78	-	-	-
vB-Eco-KMB26_OR539218	lysozyme_R	WPJ71039.1	64196 - 64690	164	PANTHER	PTHR37406	T4-TYPE LYSOZYME 1-RELATED	4	161	1.5E-27	IPR052619	Bacteriophage lysozyme-like	-
vB-Eco-KMB39_OR539219	lysozyme_R	WPJ71303.1	61730 - 62224	164	Gene3D	G3DSA:1.10.530.40	-	1	164	6.6E-75	IPR023347	Lysozyme domain superfamily	GO:0003796(InterPro)
vB-Eco-KMB39_OR539219	lysozyme_R	WPJ71303.1	61730 - 62224	164	FunFam	G3DSA:1.10.530.40:FF:000002	Endolysin	1	164	1.1E-114	-	-	-
vB-Eco-KMB39_OR539219	lysozyme_R	WPJ71303.1	61730 - 62224	164	Hamap	MF_04110	Endolysin.	1	159	16.677807	IPR034690	Endolysin T4 type	GO:0003796(InterPro)|GO:0009253(InterPro)
vB-Eco-KMB39_OR539219	lysozyme_R	WPJ71303.1	61730 - 62224	164	SUPERFAMILY	SSF53955	Lysozyme-like	1	161	4.81E-54	IPR023346	Lysozyme-like domain superfamily	-
vB-Eco-KMB39_OR539219	lysozyme_R	WPJ71303.1	61730 - 62224	164	Pfam	PF00959	Phage lysozyme	11	141	4.4E-10	IPR002196	Glycoside hydrolase, family 24	GO:0003796(InterPro)|GO:0009253(InterPro)|GO:0016998(InterPro)
vB-Eco-KMB39_OR539219	lysozyme_R	WPJ71303.1	61730 - 62224	164	PRINTS	PR00684	Phage T4 lysozyme signature	95	114	2.7E-91	IPR001165	T4-type lysozyme	GO:0003796(InterPro)|GO:0016998(InterPro)
vB-Eco-KMB39_OR539219	lysozyme_R	WPJ71303.1	61730 - 62224	164	PRINTS	PR00684	Phage T4 lysozyme signature	72	92	2.7E-91	IPR001165	T4-type lysozyme	GO:0003796(InterPro)|GO:0016998(InterPro)
vB-Eco-KMB39_OR539219	lysozyme_R	WPJ71303.1	61730 - 62224	164	PRINTS	PR00684	Phage T4 lysozyme signature	4	23	2.7E-91	IPR001165	T4-type lysozyme	GO:0003796(InterPro)|GO:0016998(InterPro)
vB-Eco-KMB39_OR539219	lysozyme_R	WPJ71303.1	61730 - 62224	164	PRINTS	PR00684	Phage T4 lysozyme signature	24	42	2.7E-91	IPR001165	T4-type lysozyme	GO:0003796(InterPro)|GO:0016998(InterPro)
vB-Eco-KMB39_OR539219	lysozyme_R	WPJ71303.1	61730 - 62224	164	PRINTS	PR00684	Phage T4 lysozyme signature	118	137	2.7E-91	IPR001165	T4-type lysozyme	GO:0003796(InterPro)|GO:0016998(InterPro)
vB-Eco-KMB39_OR539219	lysozyme_R	WPJ71303.1	61730 - 62224	164	PRINTS	PR00684	Phage T4 lysozyme signature	51	70	2.7E-91	IPR001165	T4-type lysozyme	GO:0003796(InterPro)|GO:0016998(InterPro)
vB-Eco-KMB39_OR539219	lysozyme_R	WPJ71303.1	61730 - 62224	164	PRINTS	PR00684	Phage T4 lysozyme signature	138	159	2.7E-91	IPR001165	T4-type lysozyme	GO:0003796(InterPro)|GO:0016998(InterPro)
vB-Eco-KMB39_OR539219	lysozyme_R	WPJ71303.1	61730 - 62224	164	CDD	cd00735	T4-like_lys	2	160	6.07455E-78	-	-	-
vB-Eco-KMB39_OR539219	lysozyme_R	WPJ71303.1	61730 - 62224	164	PANTHER	PTHR37406	T4-TYPE LYSOZYME 1-RELATED	4	161	1.5E-27	IPR052619	Bacteriophage lysozyme-like	-
vB-Eco-KMB40_OR539220	lysozyme_R	WPJ71570.1	62190 - 62684	164	Gene3D	G3DSA:1.10.530.40	-	1	164	6.6E-75	IPR023347	Lysozyme domain superfamily	GO:0003796(InterPro)
vB-Eco-KMB40_OR539220	lysozyme_R	WPJ71570.1	62190 - 62684	164	FunFam	G3DSA:1.10.530.40:FF:000002	Endolysin	1	164	1.1E-114	-	-	-
vB-Eco-KMB40_OR539220	lysozyme_R	WPJ71570.1	62190 - 62684	164	Hamap	MF_04110	Endolysin.	1	159	16.677807	IPR034690	Endolysin T4 type	GO:0003796(InterPro)|GO:0009253(InterPro)
vB-Eco-KMB40_OR539220	lysozyme_R	WPJ71570.1	62190 - 62684	164	SUPERFAMILY	SSF53955	Lysozyme-like	1	161	4.81E-54	IPR023346	Lysozyme-like domain superfamily	-
vB-Eco-KMB40_OR539220	lysozyme_R	WPJ71570.1	62190 - 62684	164	Pfam	PF00959	Phage lysozyme	11	141	4.4E-10	IPR002196	Glycoside hydrolase, family 24	GO:0003796(InterPro)|GO:0009253(InterPro)|GO:0016998(InterPro)
vB-Eco-KMB40_OR539220	lysozyme_R	WPJ71570.1	62190 - 62684	164	PRINTS	PR00684	Phage T4 lysozyme signature	95	114	2.7E-91	IPR001165	T4-type lysozyme	GO:0003796(InterPro)|GO:0016998(InterPro)
vB-Eco-KMB40_OR539220	lysozyme_R	WPJ71570.1	62190 - 62684	164	PRINTS	PR00684	Phage T4 lysozyme signature	72	92	2.7E-91	IPR001165	T4-type lysozyme	GO:0003796(InterPro)|GO:0016998(InterPro)
vB-Eco-KMB40_OR539220	lysozyme_R	WPJ71570.1	62190 - 62684	164	PRINTS	PR00684	Phage T4 lysozyme signature	4	23	2.7E-91	IPR001165	T4-type lysozyme	GO:0003796(InterPro)|GO:0016998(InterPro)
vB-Eco-KMB40_OR539220	lysozyme_R	WPJ71570.1	62190 - 62684	164	PRINTS	PR00684	Phage T4 lysozyme signature	24	42	2.7E-91	IPR001165	T4-type lysozyme	GO:0003796(InterPro)|GO:0016998(InterPro)
vB-Eco-KMB40_OR539220	lysozyme_R	WPJ71570.1	62190 - 62684	164	PRINTS	PR00684	Phage T4 lysozyme signature	118	137	2.7E-91	IPR001165	T4-type lysozyme	GO:0003796(InterPro)|GO:0016998(InterPro)
vB-Eco-KMB40_OR539220	lysozyme_R	WPJ71570.1	62190 - 62684	164	PRINTS	PR00684	Phage T4 lysozyme signature	51	70	2.7E-91	IPR001165	T4-type lysozyme	GO:0003796(InterPro)|GO:0016998(InterPro)
vB-Eco-KMB40_OR539220	lysozyme_R	WPJ71570.1	62190 - 62684	164	PRINTS	PR00684	Phage T4 lysozyme signature	138	159	2.7E-91	IPR001165	T4-type lysozyme	GO:0003796(InterPro)|GO:0016998(InterPro)
vB-Eco-KMB40_OR539220	lysozyme_R	WPJ71570.1	62190 - 62684	164	CDD	cd00735	T4-like_lys	2	160	6.07455E-78	-	-	-
vB-Eco-KMB40_OR539220	lysozyme_R	WPJ71570.1	62190 - 62684	164	PANTHER	PTHR37406	T4-TYPE LYSOZYME 1-RELATED	4	161	1.5E-27	IPR052619	Bacteriophage lysozyme-like	-
vB-Eco-KMB42_OR539221	lysozyme_R	WPJ71835.1	62848 - 63342	164	Gene3D	G3DSA:1.10.530.40	-	1	164	6.6E-75	IPR023347	Lysozyme domain superfamily	GO:0003796(InterPro)
vB-Eco-KMB42_OR539221	lysozyme_R	WPJ71835.1	62848 - 63342	164	FunFam	G3DSA:1.10.530.40:FF:000002	Endolysin	1	164	1.1E-114	-	-	-
vB-Eco-KMB42_OR539221	lysozyme_R	WPJ71835.1	62848 - 63342	164	Hamap	MF_04110	Endolysin.	1	159	16.677807	IPR034690	Endolysin T4 type	GO:0003796(InterPro)|GO:0009253(InterPro)
vB-Eco-KMB42_OR539221	lysozyme_R	WPJ71835.1	62848 - 63342	164	SUPERFAMILY	SSF53955	Lysozyme-like	1	161	4.81E-54	IPR023346	Lysozyme-like domain superfamily	-
vB-Eco-KMB42_OR539221	lysozyme_R	WPJ71835.1	62848 - 63342	164	Pfam	PF00959	Phage lysozyme	11	141	4.4E-10	IPR002196	Glycoside hydrolase, family 24	GO:0003796(InterPro)|GO:0009253(InterPro)|GO:0016998(InterPro)
vB-Eco-KMB42_OR539221	lysozyme_R	WPJ71835.1	62848 - 63342	164	PRINTS	PR00684	Phage T4 lysozyme signature	95	114	2.7E-91	IPR001165	T4-type lysozyme	GO:0003796(InterPro)|GO:0016998(InterPro)
vB-Eco-KMB42_OR539221	lysozyme_R	WPJ71835.1	62848 - 63342	164	PRINTS	PR00684	Phage T4 lysozyme signature	72	92	2.7E-91	IPR001165	T4-type lysozyme	GO:0003796(InterPro)|GO:0016998(InterPro)
vB-Eco-KMB42_OR539221	lysozyme_R	WPJ71835.1	62848 - 63342	164	PRINTS	PR00684	Phage T4 lysozyme signature	4	23	2.7E-91	IPR001165	T4-type lysozyme	GO:0003796(InterPro)|GO:0016998(InterPro)
vB-Eco-KMB42_OR539221	lysozyme_R	WPJ71835.1	62848 - 63342	164	PRINTS	PR00684	Phage T4 lysozyme signature	24	42	2.7E-91	IPR001165	T4-type lysozyme	GO:0003796(InterPro)|GO:0016998(InterPro)
vB-Eco-KMB42_OR539221	lysozyme_R	WPJ71835.1	62848 - 63342	164	PRINTS	PR00684	Phage T4 lysozyme signature	118	137	2.7E-91	IPR001165	T4-type lysozyme	GO:0003796(InterPro)|GO:0016998(InterPro)
vB-Eco-KMB42_OR539221	lysozyme_R	WPJ71835.1	62848 - 63342	164	PRINTS	PR00684	Phage T4 lysozyme signature	51	70	2.7E-91	IPR001165	T4-type lysozyme	GO:0003796(InterPro)|GO:0016998(InterPro)
vB-Eco-KMB42_OR539221	lysozyme_R	WPJ71835.1	62848 - 63342	164	PRINTS	PR00684	Phage T4 lysozyme signature	138	159	2.7E-91	IPR001165	T4-type lysozyme	GO:0003796(InterPro)|GO:0016998(InterPro)
vB-Eco-KMB42_OR539221	lysozyme_R	WPJ71835.1	62848 - 63342	164	CDD	cd00735	T4-like_lys	2	160	6.07455E-78	-	-	-
vB-Eco-KMB42_OR539221	lysozyme_R	WPJ71835.1	62848 - 63342	164	PANTHER	PTHR37406	T4-TYPE LYSOZYME 1-RELATED	4	161	1.5E-27	IPR052619	Bacteriophage lysozyme-like	-
vB-Eco-KMB47_OR424385	hypothetical_protein	WPK27967.1	38771 - 39115	114	Gene3D	G3DSA:3.30.1380.10	-	5	113	3.5E-26	IPR009045	Hedgehog signalling/DD-peptidase zinc-binding domain superfamily	-
vB-Eco-KMB47_OR424385	hypothetical_protein	WPK27967.1	38771 - 39115	114	SUPERFAMILY	SSF55166	Hedgehog/DD-peptidase	5	110	6.28E-25	IPR009045	Hedgehog signalling/DD-peptidase zinc-binding domain superfamily	-
vB-Eco-KMB47_OR424385	hypothetical_protein	WPK27967.1	38771 - 39115	114	Pfam	PF08291	Peptidase M15	4	106	1.4E-29	IPR013230	Peptidase M15A, C-terminal	-
vB-Eco-KMB25_OR424386	lysozyme_or_muramidase	WPK28014.1	33375 - 33869	164	Gene3D	G3DSA:1.10.530.40	-	1	161	4.2E-45	IPR023347	Lysozyme domain superfamily	GO:0003796(InterPro)
vB-Eco-KMB25_OR424386	lysozyme_or_muramidase	WPK28014.1	33375 - 33869	164	PANTHER	PTHR38107	-	18	162	5.1E-37	IPR051018	Bacteriophage Glycosyl Hydrolase 24	GO:0003796(PANTHER)
vB-Eco-KMB25_OR424386	lysozyme_or_muramidase	WPK28014.1	33375 - 33869	164	Phobius	SIGNAL_PEPTIDE_C_REGION	C-terminal region of a signal peptide.	17	21	-	-	-	-
vB-Eco-KMB25_OR424386	lysozyme_or_muramidase	WPK28014.1	33375 - 33869	164	CDD	cd16900	endolysin_R21-like	13	158	2.12923E-65	-	-	-
vB-Eco-KMB25_OR424386	lysozyme_or_muramidase	WPK28014.1	33375 - 33869	164	Hamap	MF_04110	Endolysin.	5	161	26.81488	IPR034690	Endolysin T4 type	GO:0003796(InterPro)|GO:0009253(InterPro)
vB-Eco-KMB25_OR424386	lysozyme_or_muramidase	WPK28014.1	33375 - 33869	164	Phobius	SIGNAL_PEPTIDE_H_REGION	Hydrophobic region of a signal peptide.	6	16	-	-	-	-
vB-Eco-KMB25_OR424386	lysozyme_or_muramidase	WPK28014.1	33375 - 33869	164	SUPERFAMILY	SSF53955	Lysozyme-like	12	162	1.33E-46	IPR023346	Lysozyme-like domain superfamily	-
vB-Eco-KMB25_OR424386	lysozyme_or_muramidase	WPK28014.1	33375 - 33869	164	Phobius	SIGNAL_PEPTIDE_N_REGION	N-terminal region of a signal peptide.	1	5	-	-	-	-
vB-Eco-KMB25_OR424386	lysozyme_or_muramidase	WPK28014.1	33375 - 33869	164	Pfam	PF00959	Phage lysozyme	25	154	6.2E-32	IPR002196	Glycoside hydrolase, family 24	GO:0003796(InterPro)|GO:0009253(InterPro)|GO:0016998(InterPro)
vB-Eco-KMB25_OR424386	lysozyme_or_muramidase	WPK28014.1	33375 - 33869	164	Phobius	NON_CYTOPLASMIC_DOMAIN	Region of a membrane-bound protein predicted to be outside the membrane, in the extracellular region.	22	164	-	-	-	-
vB-Eco-KMB25_OR424386	lysozyme_or_muramidase	WPK28014.1	33375 - 33869	164	Hamap	MF_04136	SAR-endolysin.	4	161	30.038778	IPR043688	SAR-endolysin-like	GO:0003796(InterPro)|GO:0016998(InterPro)
vB-Eco-KMB25_OR424386	lysozyme_or_muramidase	WPK28014.1	33375 - 33869	164	Phobius	SIGNAL_PEPTIDE	Signal peptide region	1	21	-	-	-	-
vB-Eco-KMB46_OR525699	lysozyme_R	WQN06679.1	44328 - 44819	163	PANTHER	PTHR38107	-	19	160	1.2E-39	IPR051018	Bacteriophage Glycosyl Hydrolase 24	GO:0003796(PANTHER)
vB-Eco-KMB46_OR525699	lysozyme_R	WQN06679.1	44328 - 44819	163	Gene3D	G3DSA:1.10.530.40	-	1	160	2.1E-47	IPR023347	Lysozyme domain superfamily	GO:0003796(InterPro)
vB-Eco-KMB46_OR525699	lysozyme_R	WQN06679.1	44328 - 44819	163	Phobius	SIGNAL_PEPTIDE_C_REGION	C-terminal region of a signal peptide.	19	23	-	-	-	-
vB-Eco-KMB46_OR525699	lysozyme_R	WQN06679.1	44328 - 44819	163	CDD	cd16900	endolysin_R21-like	19	158	1.14887E-70	-	-	-
vB-Eco-KMB46_OR525699	lysozyme_R	WQN06679.1	44328 - 44819	163	Hamap	MF_04110	Endolysin.	5	161	28.505993	IPR034690	Endolysin T4 type	GO:0003796(InterPro)|GO:0009253(InterPro)
vB-Eco-KMB46_OR525699	lysozyme_R	WQN06679.1	44328 - 44819	163	Phobius	SIGNAL_PEPTIDE_H_REGION	Hydrophobic region of a signal peptide.	7	18	-	-	-	-
vB-Eco-KMB46_OR525699	lysozyme_R	WQN06679.1	44328 - 44819	163	SUPERFAMILY	SSF53955	Lysozyme-like	15	161	7.16E-48	IPR023346	Lysozyme-like domain superfamily	-
vB-Eco-KMB46_OR525699	lysozyme_R	WQN06679.1	44328 - 44819	163	Phobius	SIGNAL_PEPTIDE_N_REGION	N-terminal region of a signal peptide.	1	6	-	-	-	-
vB-Eco-KMB46_OR525699	lysozyme_R	WQN06679.1	44328 - 44819	163	Pfam	PF00959	Phage lysozyme	25	154	1.1E-35	IPR002196	Glycoside hydrolase, family 24	GO:0003796(InterPro)|GO:0009253(InterPro)|GO:0016998(InterPro)
vB-Eco-KMB46_OR525699	lysozyme_R	WQN06679.1	44328 - 44819	163	Phobius	NON_CYTOPLASMIC_DOMAIN	Region of a membrane-bound protein predicted to be outside the membrane, in the extracellular region.	24	163	-	-	-	-
vB-Eco-KMB46_OR525699	lysozyme_R	WQN06679.1	44328 - 44819	163	Hamap	MF_04136	SAR-endolysin.	4	161	30.766636	IPR043688	SAR-endolysin-like	GO:0003796(InterPro)|GO:0016998(InterPro)
vB-Eco-KMB46_OR525699	lysozyme_R	WQN06679.1	44328 - 44819	163	Phobius	SIGNAL_PEPTIDE	Signal peptide region	1	23	-	-	-	-
vB-Eco-KMB37_OR525700	lysozyme_murein_hydrolase	WQN06754.1	22896 - 23396	166	Gene3D	G3DSA:1.10.530.40	-	5	166	1.5E-57	IPR023347	Lysozyme domain superfamily	GO:0003796(InterPro)
vB-Eco-KMB37_OR525700	lysozyme_murein_hydrolase	WQN06754.1	22896 - 23396	166	SUPERFAMILY	SSF53955	Lysozyme-like	7	166	2.81E-47	IPR023346	Lysozyme-like domain superfamily	-
vB-Eco-KMB37_OR525700	lysozyme_murein_hydrolase	WQN06754.1	22896 - 23396	166	Pfam	PF00959	Phage lysozyme	15	142	1.9E-8	IPR002196	Glycoside hydrolase, family 24	GO:0003796(InterPro)|GO:0009253(InterPro)|GO:0016998(InterPro)
vB-Eco-KMB37_OR525700	lysozyme_murein_hydrolase	WQN06754.1	22896 - 23396	166	PRINTS	PR00684	Phage T4 lysozyme signature	122	141	1.5E-45	IPR001165	T4-type lysozyme	GO:0003796(InterPro)|GO:0016998(InterPro)
vB-Eco-KMB37_OR525700	lysozyme_murein_hydrolase	WQN06754.1	22896 - 23396	166	PRINTS	PR00684	Phage T4 lysozyme signature	76	96	1.5E-45	IPR001165	T4-type lysozyme	GO:0003796(InterPro)|GO:0016998(InterPro)
vB-Eco-KMB37_OR525700	lysozyme_murein_hydrolase	WQN06754.1	22896 - 23396	166	PRINTS	PR00684	Phage T4 lysozyme signature	55	74	1.5E-45	IPR001165	T4-type lysozyme	GO:0003796(InterPro)|GO:0016998(InterPro)
vB-Eco-KMB37_OR525700	lysozyme_murein_hydrolase	WQN06754.1	22896 - 23396	166	PRINTS	PR00684	Phage T4 lysozyme signature	8	27	1.5E-45	IPR001165	T4-type lysozyme	GO:0003796(InterPro)|GO:0016998(InterPro)
vB-Eco-KMB37_OR525700	lysozyme_murein_hydrolase	WQN06754.1	22896 - 23396	166	PRINTS	PR00684	Phage T4 lysozyme signature	99	118	1.5E-45	IPR001165	T4-type lysozyme	GO:0003796(InterPro)|GO:0016998(InterPro)
vB-Eco-KMB37_OR525700	lysozyme_murein_hydrolase	WQN06754.1	22896 - 23396	166	PRINTS	PR00684	Phage T4 lysozyme signature	28	46	1.5E-45	IPR001165	T4-type lysozyme	GO:0003796(InterPro)|GO:0016998(InterPro)
vB-Eco-KMB37_OR525700	lysozyme_murein_hydrolase	WQN06754.1	22896 - 23396	166	PRINTS	PR00684	Phage T4 lysozyme signature	142	163	1.5E-45	IPR001165	T4-type lysozyme	GO:0003796(InterPro)|GO:0016998(InterPro)
vB-Eco-KMB37_OR525700	lysozyme_murein_hydrolase	WQN06754.1	22896 - 23396	166	CDD	cd00735	T4-like_lys	7	164	8.82227E-56	-	-	-
vB-Eco-KMB37_OR525700	lysozyme_murein_hydrolase	WQN06754.1	22896 - 23396	166	PANTHER	PTHR37406	T4-TYPE LYSOZYME 1-RELATED	4	165	2.3E-28	IPR052619	Bacteriophage lysozyme-like	-
vB-Eco-KMB38_OR525701	lysozyme_R	WQN07107.1	66043 - 66531	162	Gene3D	G3DSA:1.10.530.40	-	2	162	2.4E-89	IPR023347	Lysozyme domain superfamily	GO:0003796(InterPro)
vB-Eco-KMB38_OR525701	lysozyme_R	WQN07107.1	66043 - 66531	162	SUPERFAMILY	SSF53955	Lysozyme-like	1	161	1.28E-52	IPR023346	Lysozyme-like domain superfamily	-
vB-Eco-KMB38_OR525701	lysozyme_R	WQN07107.1	66043 - 66531	162	Pfam	PF00959	Phage lysozyme	10	140	3.6E-10	IPR002196	Glycoside hydrolase, family 24	GO:0003796(InterPro)|GO:0009253(InterPro)|GO:0016998(InterPro)
vB-Eco-KMB38_OR525701	lysozyme_R	WQN07107.1	66043 - 66531	162	PRINTS	PR00684	Phage T4 lysozyme signature	4	23	6.4E-76	IPR001165	T4-type lysozyme	GO:0003796(InterPro)|GO:0016998(InterPro)
vB-Eco-KMB38_OR525701	lysozyme_R	WQN07107.1	66043 - 66531	162	PRINTS	PR00684	Phage T4 lysozyme signature	118	137	6.4E-76	IPR001165	T4-type lysozyme	GO:0003796(InterPro)|GO:0016998(InterPro)
vB-Eco-KMB38_OR525701	lysozyme_R	WQN07107.1	66043 - 66531	162	PRINTS	PR00684	Phage T4 lysozyme signature	138	159	6.4E-76	IPR001165	T4-type lysozyme	GO:0003796(InterPro)|GO:0016998(InterPro)
vB-Eco-KMB38_OR525701	lysozyme_R	WQN07107.1	66043 - 66531	162	PRINTS	PR00684	Phage T4 lysozyme signature	24	42	6.4E-76	IPR001165	T4-type lysozyme	GO:0003796(InterPro)|GO:0016998(InterPro)
vB-Eco-KMB38_OR525701	lysozyme_R	WQN07107.1	66043 - 66531	162	PRINTS	PR00684	Phage T4 lysozyme signature	72	92	6.4E-76	IPR001165	T4-type lysozyme	GO:0003796(InterPro)|GO:0016998(InterPro)
vB-Eco-KMB38_OR525701	lysozyme_R	WQN07107.1	66043 - 66531	162	PRINTS	PR00684	Phage T4 lysozyme signature	95	114	6.4E-76	IPR001165	T4-type lysozyme	GO:0003796(InterPro)|GO:0016998(InterPro)
vB-Eco-KMB38_OR525701	lysozyme_R	WQN07107.1	66043 - 66531	162	PRINTS	PR00684	Phage T4 lysozyme signature	51	70	6.4E-76	IPR001165	T4-type lysozyme	GO:0003796(InterPro)|GO:0016998(InterPro)
vB-Eco-KMB38_OR525701	lysozyme_R	WQN07107.1	66043 - 66531	162	CDD	cd00735	T4-like_lys	2	160	1.18768E-72	-	-	-
vB-Eco-KMB38_OR525701	lysozyme_R	WQN07107.1	66043 - 66531	162	PANTHER	PTHR37406	T4-TYPE LYSOZYME 1-RELATED	4	160	3.3E-26	IPR052619	Bacteriophage lysozyme-like	-
vB-Eco-KMB23_OR525702	lysozyme_R	WQN07383.1	63387 - 63881	164	Gene3D	G3DSA:1.10.530.40	-	1	164	6.6E-75	IPR023347	Lysozyme domain superfamily	GO:0003796(InterPro)
vB-Eco-KMB23_OR525702	lysozyme_R	WQN07383.1	63387 - 63881	164	FunFam	G3DSA:1.10.530.40:FF:000002	Endolysin	1	164	1.1E-114	-	-	-
vB-Eco-KMB23_OR525702	lysozyme_R	WQN07383.1	63387 - 63881	164	Hamap	MF_04110	Endolysin.	1	159	16.677807	IPR034690	Endolysin T4 type	GO:0003796(InterPro)|GO:0009253(InterPro)
vB-Eco-KMB23_OR525702	lysozyme_R	WQN07383.1	63387 - 63881	164	SUPERFAMILY	SSF53955	Lysozyme-like	1	161	4.81E-54	IPR023346	Lysozyme-like domain superfamily	-
vB-Eco-KMB23_OR525702	lysozyme_R	WQN07383.1	63387 - 63881	164	Pfam	PF00959	Phage lysozyme	11	141	4.4E-10	IPR002196	Glycoside hydrolase, family 24	GO:0003796(InterPro)|GO:0009253(InterPro)|GO:0016998(InterPro)
vB-Eco-KMB23_OR525702	lysozyme_R	WQN07383.1	63387 - 63881	164	PRINTS	PR00684	Phage T4 lysozyme signature	95	114	2.7E-91	IPR001165	T4-type lysozyme	GO:0003796(InterPro)|GO:0016998(InterPro)
vB-Eco-KMB23_OR525702	lysozyme_R	WQN07383.1	63387 - 63881	164	PRINTS	PR00684	Phage T4 lysozyme signature	72	92	2.7E-91	IPR001165	T4-type lysozyme	GO:0003796(InterPro)|GO:0016998(InterPro)
vB-Eco-KMB23_OR525702	lysozyme_R	WQN07383.1	63387 - 63881	164	PRINTS	PR00684	Phage T4 lysozyme signature	4	23	2.7E-91	IPR001165	T4-type lysozyme	GO:0003796(InterPro)|GO:0016998(InterPro)
vB-Eco-KMB23_OR525702	lysozyme_R	WQN07383.1	63387 - 63881	164	PRINTS	PR00684	Phage T4 lysozyme signature	24	42	2.7E-91	IPR001165	T4-type lysozyme	GO:0003796(InterPro)|GO:0016998(InterPro)
vB-Eco-KMB23_OR525702	lysozyme_R	WQN07383.1	63387 - 63881	164	PRINTS	PR00684	Phage T4 lysozyme signature	118	137	2.7E-91	IPR001165	T4-type lysozyme	GO:0003796(InterPro)|GO:0016998(InterPro)
vB-Eco-KMB23_OR525702	lysozyme_R	WQN07383.1	63387 - 63881	164	PRINTS	PR00684	Phage T4 lysozyme signature	51	70	2.7E-91	IPR001165	T4-type lysozyme	GO:0003796(InterPro)|GO:0016998(InterPro)
vB-Eco-KMB23_OR525702	lysozyme_R	WQN07383.1	63387 - 63881	164	PRINTS	PR00684	Phage T4 lysozyme signature	138	159	2.7E-91	IPR001165	T4-type lysozyme	GO:0003796(InterPro)|GO:0016998(InterPro)
vB-Eco-KMB23_OR525702	lysozyme_R	WQN07383.1	63387 - 63881	164	CDD	cd00735	T4-like_lys	2	160	6.07455E-78	-	-	-
vB-Eco-KMB23_OR525702	lysozyme_R	WQN07383.1	63387 - 63881	164	PANTHER	PTHR37406	T4-TYPE LYSOZYME 1-RELATED	4	161	1.5E-27	IPR052619	Bacteriophage lysozyme-like	-
vB-Eco-KMB36_OR525703	lysin	WQN07602.1	41598 - 42101	167	Gene3D	G3DSA:1.10.530.40	-	4	152	1.2E-30	IPR023347	Lysozyme domain superfamily	GO:0003796(InterPro)
vB-Eco-KMB36_OR525703	lysin	WQN07602.1	41598 - 42101	167	PANTHER	PTHR38107	-	7	149	1.9E-20	IPR051018	Bacteriophage Glycosyl Hydrolase 24	-
vB-Eco-KMB36_OR525703	lysin	WQN07602.1	41598 - 42101	167	SUPERFAMILY	SSF53955	Lysozyme-like	7	154	1.64E-30	IPR023346	Lysozyme-like domain superfamily	-
vB-Eco-KMB36_OR525703	lysin	WQN07602.1	41598 - 42101	167	CDD	cd00737	lyz_endolysin_autolysin	14	151	1.4534E-29	IPR033907	Endolysin/autolysin	GO:0003796(InterPro)
vB-Eco-KMB36_OR525703	lysin	WQN07602.1	41598 - 42101	167	Pfam	PF00959	Phage lysozyme	20	143	1.0E-22	IPR002196	Glycoside hydrolase, family 24	GO:0003796(InterPro)|GO:0009253(InterPro)|GO:0016998(InterPro)
vB-Eco-KMB35_OR525704	lysin	WQN07684.1	40675 - 41163	162	Gene3D	G3DSA:1.10.530.40	-	2	147	9.0E-32	IPR023347	Lysozyme domain superfamily	GO:0003796(InterPro)
vB-Eco-KMB35_OR525704	lysin	WQN07684.1	40675 - 41163	162	PANTHER	PTHR38107	-	3	144	3.7E-22	IPR051018	Bacteriophage Glycosyl Hydrolase 24	GO:0003796(PANTHER)
vB-Eco-KMB35_OR525704	lysin	WQN07684.1	40675 - 41163	162	SUPERFAMILY	SSF53955	Lysozyme-like	3	149	3.22E-31	IPR023346	Lysozyme-like domain superfamily	-
vB-Eco-KMB35_OR525704	lysin	WQN07684.1	40675 - 41163	162	CDD	cd00737	lyz_endolysin_autolysin	9	146	7.59506E-31	IPR033907	Endolysin/autolysin	GO:0003796(InterPro)
vB-Eco-KMB35_OR525704	lysin	WQN07684.1	40675 - 41163	162	Pfam	PF00959	Phage lysozyme	15	138	4.1E-23	IPR002196	Glycoside hydrolase, family 24	GO:0003796(InterPro)|GO:0009253(InterPro)|GO:0016998(InterPro)
vB_EcoM_ACG-C40_NC_019399	glycoside_hydrolase_family_protein	YP_006986678.1	63339 - 63833	164	Gene3D	G3DSA:1.10.530.40	-	1	164	6.6E-75	IPR023347	Lysozyme domain superfamily	GO:0003796(InterPro)
vB_EcoM_ACG-C40_NC_019399	glycoside_hydrolase_family_protein	YP_006986678.1	63339 - 63833	164	FunFam	G3DSA:1.10.530.40:FF:000002	Endolysin	1	164	1.1E-114	-	-	-
vB_EcoM_ACG-C40_NC_019399	glycoside_hydrolase_family_protein	YP_006986678.1	63339 - 63833	164	Hamap	MF_04110	Endolysin.	1	159	16.677807	IPR034690	Endolysin T4 type	GO:0003796(InterPro)|GO:0009253(InterPro)
vB_EcoM_ACG-C40_NC_019399	glycoside_hydrolase_family_protein	YP_006986678.1	63339 - 63833	164	SUPERFAMILY	SSF53955	Lysozyme-like	1	161	4.81E-54	IPR023346	Lysozyme-like domain superfamily	-
vB_EcoM_ACG-C40_NC_019399	glycoside_hydrolase_family_protein	YP_006986678.1	63339 - 63833	164	Pfam	PF00959	Phage lysozyme	11	141	4.4E-10	IPR002196	Glycoside hydrolase, family 24	GO:0003796(InterPro)|GO:0009253(InterPro)|GO:0016998(InterPro)
vB_EcoM_ACG-C40_NC_019399	glycoside_hydrolase_family_protein	YP_006986678.1	63339 - 63833	164	PRINTS	PR00684	Phage T4 lysozyme signature	95	114	2.7E-91	IPR001165	T4-type lysozyme	GO:0003796(InterPro)|GO:0016998(InterPro)
vB_EcoM_ACG-C40_NC_019399	glycoside_hydrolase_family_protein	YP_006986678.1	63339 - 63833	164	PRINTS	PR00684	Phage T4 lysozyme signature	72	92	2.7E-91	IPR001165	T4-type lysozyme	GO:0003796(InterPro)|GO:0016998(InterPro)
vB_EcoM_ACG-C40_NC_019399	glycoside_hydrolase_family_protein	YP_006986678.1	63339 - 63833	164	PRINTS	PR00684	Phage T4 lysozyme signature	4	23	2.7E-91	IPR001165	T4-type lysozyme	GO:0003796(InterPro)|GO:0016998(InterPro)
vB_EcoM_ACG-C40_NC_019399	glycoside_hydrolase_family_protein	YP_006986678.1	63339 - 63833	164	PRINTS	PR00684	Phage T4 lysozyme signature	24	42	2.7E-91	IPR001165	T4-type lysozyme	GO:0003796(InterPro)|GO:0016998(InterPro)
vB_EcoM_ACG-C40_NC_019399	glycoside_hydrolase_family_protein	YP_006986678.1	63339 - 63833	164	PRINTS	PR00684	Phage T4 lysozyme signature	118	137	2.7E-91	IPR001165	T4-type lysozyme	GO:0003796(InterPro)|GO:0016998(InterPro)
vB_EcoM_ACG-C40_NC_019399	glycoside_hydrolase_family_protein	YP_006986678.1	63339 - 63833	164	PRINTS	PR00684	Phage T4 lysozyme signature	51	70	2.7E-91	IPR001165	T4-type lysozyme	GO:0003796(InterPro)|GO:0016998(InterPro)
vB_EcoM_ACG-C40_NC_019399	glycoside_hydrolase_family_protein	YP_006986678.1	63339 - 63833	164	PRINTS	PR00684	Phage T4 lysozyme signature	138	159	2.7E-91	IPR001165	T4-type lysozyme	GO:0003796(InterPro)|GO:0016998(InterPro)
vB_EcoM_ACG-C40_NC_019399	glycoside_hydrolase_family_protein	YP_006986678.1	63339 - 63833	164	CDD	cd00735	T4-like_lys	2	160	6.07455E-78	-	-	-
vB_EcoM_ACG-C40_NC_019399	glycoside_hydrolase_family_protein	YP_006986678.1	63339 - 63833	164	PANTHER	PTHR37406	T4-TYPE LYSOZYME 1-RELATED	4	161	1.5E-27	IPR052619	Bacteriophage lysozyme-like	-
EG1_NC_047895	amidase	YP_009795817.1	11177 - 11632	151	Gene3D	G3DSA:3.40.80.10	-	6	151	1.2E-52	IPR036505	N-acetylmuramoyl-L-alanine amidase/PGRP domain superfamily	GO:0008745(InterPro)|GO:0009253(InterPro)
EG1_NC_047895	amidase	YP_009795817.1	11177 - 11632	151	SMART	SM00644	ami_2	1	151	2.9E-27	IPR002502	N-acetylmuramoyl-L-alanine amidase domain	GO:0008745(InterPro)|GO:0009253(InterPro)
EG1_NC_047895	amidase	YP_009795817.1	11177 - 11632	151	FunFam	G3DSA:3.40.80.10:FF:000009	Endolysin	6	151	5.0E-99	-	-	-
EG1_NC_047895	amidase	YP_009795817.1	11177 - 11632	151	Hamap	MF_04111	Endolysin.	1	149	50.983433	IPR034689	Endolysin T7 type	GO:0008745(InterPro)|GO:0009253(InterPro)|GO:0032897(InterPro)|GO:0044659(InterPro)
EG1_NC_047895	amidase	YP_009795817.1	11177 - 11632	151	Pfam	PF01510	N-acetylmuramoyl-L-alanine amidase	11	132	8.1E-14	IPR002502	N-acetylmuramoyl-L-alanine amidase domain	GO:0008745(InterPro)|GO:0009253(InterPro)
EG1_NC_047895	amidase	YP_009795817.1	11177 - 11632	151	SUPERFAMILY	SSF55846	N-acetylmuramoyl-L-alanine amidase-like	10	146	1.26E-44	IPR036505	N-acetylmuramoyl-L-alanine amidase/PGRP domain superfamily	GO:0008745(InterPro)|GO:0009253(InterPro)
EG1_NC_047895	amidase	YP_009795817.1	11177 - 11632	151	PANTHER	PTHR11022	PEPTIDOGLYCAN RECOGNITION PROTEIN	13	133	2.4E-16	IPR015510	Peptidoglycan recognition protein	-
EG1_NC_047895	amidase	YP_009795817.1	11177 - 11632	151	CDD	cd06583	PGRP	13	132	9.23323E-28	IPR002502	N-acetylmuramoyl-L-alanine amidase domain	GO:0008745(InterPro)|GO:0009253(InterPro)
EG1_NC_047895	amidase	YP_009795817.1	11177 - 11632	151	SMART	SM00701	pgrp	1	124	3.5E-32	IPR006619	Peptidoglycan recognition protein family domain, metazoa/bacteria	GO:0008270(InterPro)|GO:0008745(InterPro)|GO:0009253(InterPro)
