# Supplementary material for: Phage Endolysins as Promising and Effective Candidates for Use Against Uropathogenic Escherichia coli
Source: Viruses. 2025 Apr 13;17(4):560. doi: 10.3390/v17040560 (PMC12031403; doi:10.3390/v17040560)
Supplement: Supplementary file 1 [file viruses-17-00560-s001.zip › Supplementary files/Supplementary Table S5.xlsx]

## Sheet: Sheet1
Supplementary Table S5. The list of AMP peptides found within sequences of the proteins identified by phylogenetic analysis as closely related to the tested endolysins
Phage name	Protein name	Protein accession number	Position	Sequence	Class	AMP Probability
VB-ECOM-KMB26-OW536688	t4-like-phage-baseplate-hub-+-tail-lysozyme	CAH2619090.1	41-60	VAKSELDKAIGRNCNGVITK	AMP	0.858
VB-ECOS-22664B1-MZ234008	lysin	QZI78369.1	90-109	INAGQGPIVPDNIANDFDDA	AMP	0.978
VB-ECOS-22664BS2-MZ234010	lysin	QZI78493.1	118-137	AKLALFINQNGKPILGLRRR	AMP	0.983
VB-ECOP-101101UKE1-MZ234012	hypothetical-protein	QZI78680.1	50-69	AKHNANVGGAKNSMHLTGKA	AMP	0.892
VB-ECOM-101112UKE3-1-MZ234013	lysozyme-r	QZI78958.1	41-60	VAKSELDKAIGRNCNGVITK	AMP	0.858
VB-ECOS-101114B2-MZ234014	lysin	QZI79000.1	88-107	LVINAGQGPIVPDNIANDFD	AMP	0.978
VB-ECOS-101114BS4-MZ234016	lysin	QZI79065.1	90-109	INAGQGPIVPDNIANDFDDA	AMP	0.978
VB-ECOM-101117BS1-MZ234018	lysozyme-r	QZI79532.1	41-60	VAKSELDKAIGRNCNGVITK	AMP	0.858
VB-ECOP-101117UKE2-MZ234019	hypothetical-protein	QZI79610.1	59-78	AKHNANVGGAKNSMHLTGKA	AMP	0.892
VB-ECOP-101118B1-MZ234020	hypothetical-protein	QZI79670.1	59-78	AKHNANVGGAKNSMHLTGKA	AMP	0.892
VB-ECOM-172859UKE1-MZ234025	lysozyme-r	QZI80176.1	25-44	WTIGIGHLVTKNPSLAVAKA	AMP	0.942
VB-ECOM-CHD2BS1-MZ234027	lysozyme-r	QZI80464.1	41-60	VAKSELDKAIGRNCNGVITK	AMP	0.858
VB-ECOM-CHD16UKE1-MZ234030	lysozyme-r	QZI80907.1	41-60	VAKSELDKAIGRNCNGVITK	AMP	0.858
VB-ECOM-CHD94UKE2-MZ234031	lysozyme-r	QZI81192.1	41-60	VAKSELDKAIGRNCNGVITK	AMP	0.858
VB-ECOM-G3G7-MZ234040	lysozyme-r	QZI83386.1	41-60	VAKSELDKAIGRNCNGVITK	AMP	0.858
VB-ECOP-UTI89UKE2-MZ234049	hypothetical-protein	QZI84581.1	50-69	AKHNANVGGAKNSMHLTGKA	AMP	0.892
VB-ECOP-UTI89UKE3-MZ234050	hypothetical-protein	QZI84648.1	50-69	AKHNANVGGAKNSMHLTGKA	AMP	0.892
VB-ECOM-SHAK7854-OR594182	amidase	SELF-DNYN29	68-87	GSHVKDWNSRSVGVCLVGGI	AMP	0.840
VB-ECOP-LNA3-MZ311862	amidase	SELF-GXIJ34	68-87	GSHVKDWNSRSVGVCLVGGV	AMP	0.805
VB-ECOM-LNA2-MZ311865	hypothetical-protein	SELF-NLWW35	25-44	WTIGIGHLVTKNPSLAVAKA	AMP	0.942
VB-ECOP-LNA5-MZ311861	amidase	SELF-TCEH12	68-87	GSHVKDWNSRSVGVCLVGGI	AMP	0.840
VB-ECOM-SHAK9454-OR594184	amidase	SELF-ZENB29	68-87	GSHVKDWNSRSVGVCLVGGI	AMP	0.840
MLP2-OK148441	baseplate-hub-+-tail-lysozyme	UEN68765.1	66-85	LFNQDVDAAVRGILRNAKLK	AMP	0.843
VB-ECOS-CHD2B1-MZ234026	lysin	USL86318.1	90-109	INAGQGPIVPDNIANDFDDA	AMP	0.978
VB-ECOS-CHD5UKE2-MZ234029	lysin	USL86352.1	85-104	LVDLVINAGQGPIVPDHIAN	AMP	0.871
VB-ECOS-UTI89UKE1-MZ234048	lysin	USM81274.1	118-137	AKLALFINQNGKPLLGLRRR	AMP	0.980
ZCEC14-OP168898	hypothetical-protein	UVD33441.1	39-58	LNVAKSELDKAIGRNCNGVI	AMP	0.903
VB-ECO-KMB22-OR539217	lysozyme-r	WPJ70775.1	41-60	VAKSELDKAIGRNCNGIITK	AMP	0.892
VB-ECO-KMB26-OR539218	lysozyme-r	WPJ71039.1	41-60	VAKSELDKAIGRNCNGVITK	AMP	0.858
VB-ECO-KMB39-OR539219	lysozyme-r	WPJ71303.1	41-60	VAKSELDKAIGRNCNGVITK	AMP	0.858
VB-ECO-KMB40-OR539220	lysozyme-r	WPJ71570.1	41-60	VAKSELDKAIGRNCNGVITK	AMP	0.858
VB-ECO-KMB42-OR539221	lysozyme-r	WPJ71835.1	41-60	VAKSELDKAIGRNCNGVITK	AMP	0.858
VB-ECO-KMB47-OR424385	hypothetical-protein	WPK27967.1	50-69	AKHNANVGGAKNSMHLTGKA	AMP	0.892
VB-ECO-KMB25-OR424386	lysozyme-or-muramidase	WPK28014.1	134-153	RNPKTGKKEKSRGLKNRRAV	AMP	0.946
VB-ECO-KMB46-OR525699	lysozyme-r	WQN06679.1	135-154	NPKTGKREKSKGLLNRRKVE	AMP	0.970
VB-ECO-KMB37-OR525700	lysozyme-murein-hydrolase	WQN06754.1	31-50	VGIGHLLTKLKDKAEAIRIL	AMP	0.934
VB-ECO-KMB38-OR525701	lysozyme-r	WQN07107.1	25-44	WTIGIGHLVTKNPSLAVAKA	AMP	0.942
VB-ECO-KMB23-OR525702	lysozyme-r	WQN07383.1	41-60	VAKSELDKAIGRNCNGVITK	AMP	0.858
VB-ECO-KMB36-OR525703	lysin	WQN07602.1	128-147	FINQNGKPLLGLRRRTAGRL	AMP	0.947
VB-ECO-KMB35-OR525704	lysin	WQN07684.1	118-137	AKLALFINQNGKPLLGLRRR	AMP	0.980
VB-ECOM-ACG-C40-NC-019399	glycoside-hydrolase-family-protein	YP-006986678.1	41-60	VAKSELDKAIGRNCNGVITK	AMP	0.858
EG1-NC-047895	amidase	YP-009795817.1	67-86	GSHVKGHNHNSIGVCLVGGI	AMP	0.961
