# Supplementary material for: Phage Endolysins as Promising and Effective Candidates for Use Against Uropathogenic Escherichia coli
Source: Viruses. 2025 Apr 13;17(4):560. doi: 10.3390/v17040560 (PMC12031403; doi:10.3390/v17040560)
Supplement: Supplementary file 1 [file viruses-17-00560-s001.zip › Supplementary files/Supplementray Table S6.xlsx]

## Sheet: Sheet1
Supplementary Table S6. Data giving an overview of the size, genome position, stability, and domains identified within the endolysins derived from model phages λ, T4, T5, T7, and SP6.
Phage name	Phage accession number	Protein name	Position of the gene in virus genome	Gene length (nt)	Protein accession number	Protein length (aa)	Molecular weight (kDa)	Instability index	Isoelectric point (pI)	Gravy	Aliphatic index	Melting point (Tm)	Name of the predicted domain	Position of the domain in protein sequence
Lambda	NC_001416.1	endolysin	45493 - 45969	477	NP_040645.1	158	17.82	22.188	9.21	-0.631	77.848	43.0°C	lambda_lys-like (cd00736) Lysozyme-like (SSF53955) Lysozyme (G3DSA:1.10.530.10:FF:000009) Endolysin. (MF_04109)	7-151 2-152 1-158 1-154
T4	NC_000866.4	glycoside_hydrolase_family_protein	66503 - 66997	495	NP_049736.1	164	18.69	32.488	9.59	-0.385	89.268	52.0°C	T4-like_lys (cd00735) Phage lysozyme (PF00959) Lysozyme-like (SSF53955) Endolysin. (MF_04110) Endolysin (G3DSA:1.10.530.40:FF:000002)	2-160 11-135 1-161 1-159 1-164
SP6	NC_004831.2	endolysin	38976 - 39332	357	NP_853606.1	118	13.13	34.402	9.42	-0.424	69.407	52.0°C	Peptidase M15 (PF08291) Hedgehog/DD-peptidase (SSF55166)	6-108 7-115
T7	NC_001604.1	amidase	10706 - 11161	456	NP_041973.1	151	16.98	40.307	8.81	-0.482	74.901	50.0°C	PGRP (cd06583) N-acetylmuramoyl-L-alanine amidase-like (SSF55846) N-acetylmuramoyl-L-alanine amidase (PF01510) Endolysin. (MF_04111) Endolysin (G3DSA:3.40.80.10:FF:000009)	13-132 10-146 11-132 1-149 6-151
T5	NC_005859.1	endolysin	19931 - 20344	414	YP_006868.1	137	15.26	35.778	7.91	-0.495	76.277	46.0°C	L-Ala-D-Glu_peptidase_like (cd14845) Hedgehog/DD-peptidase (SSF55166) Endolysin (G3DSA:3.30.1380.10:FF:000004)	9-136 3-120 3-136
