# Supplementary material for: Phage Endolysins as Promising and Effective Candidates for Use Against Uropathogenic Escherichia coli
Source: Viruses. 2025 Apr 13;17(4):560. doi: 10.3390/v17040560 (PMC12031403; doi:10.3390/v17040560)
Supplement: Supplementary file 1 [file viruses-17-00560-s001.zip › Supplementary files/Supplementray Table S7.xlsx]

## Sheet: Sheet1
Supplementary Table S7. Results of the comparative analysis of all, tested in this work, endolysin sequences and those derived from model phages λ, T4, T5, T7, and SP6. Sequence comparison was performed by using BLAST. The % of similarity was calculated by dividing the number of similar amino acids (selected as positives by BLAST) by the length of the tested protein and multiplying by 100%.
Phage name_acc. number	Protein accession number	Protein length	Reference phage	Percentage of similarity	Score	E-value	Identities	Positives	Gaps
590B_MW722821	QVR48622.1	163	T4	33.13	27.3	2e-04	33/133	54/133	25/133
EG1_NC_047895	YP_009795842.1	1325	T7	0.98	18.1	2.2	9/22	13/22	0/22
EG1_NC_047895	YP_009795817.1	152	T7	96.71	301	2e-111	142/151	147/151	0/151
Killian_OQ446694	WEU67851.1	606	T7	2.97	18.5	0.79	12/47	18/47	0/47
Killian_OQ446694	WEU67899.1	165	T4	96.97	328	1e-121	158/164	160/164	0/164
MLP1_NC_079176	YP_010844467.1	132	T5	59.09	89.0	7e-28	50/137	78/137	9/137
MLP2_OK148441	UEN68765.1	165	T4	96.97	327	3e-121	158/164	160/164	0/164
NTEC3_NC_073318	YP_010749155.1	163	T4	34.97	23.9	0.003	36/152	57/152	23/152
vB_EcoM_ACG-C40_NC_019399	YP_006986678.1	165	T4	96.97	329	7e-122	159/164	160/164	0/164
vB_EcoM_KMB26_OW536688	CAH2619090.1	165	T4	96.97	329	7e-122	159/164	160/164	0/164
vB_EcoM_LNA1_MZ311863	self_ZKRH133	155	T4	29.03	30.4	1e-05	25/108	45/108	18/108
vB_EcoM_LNA2_MZ311865	self_NLWW35	163	T4	88.34	277	2e-101	131/161	144/161	0/161
vB_EcoM_LNA4_MZ311864	self_PFXJ59	185	T5	4.32	15.8	1.9	5/12	8/12	0/12
vB_EcoM_LNA4_MZ311864	self_PFXJ204	191	T4	9.95	23.9	0.004	7/28	19/28	0/28
vB_EcoM_SHAK7163_OR594179	WVW77660.1	1107	T5	1.17	20.8	0.26	12/20	13/20	2/20
vB_EcoM_SHAK7163_OR594179	WVW77668.1	115	SP6	82.61	185	1e-66	88/114	95/114	0/114
vB_EcoM_SHAK7693_OR594180	WVW77753.1	80	T4	20.0	18.5	0.055	13/36	16/36	5/36
vB_EcoM_SHAK7693_OR594180	WVW77754.1	101	T7	6.93	13.5	5.2	5/12	7/12	0/12
vB_EcoM_SHAK7704_OR594181	self_RMKP5	115	SP6	83.48	184	3e-66	88/114	96/114	0/114
vB_EcoM_SHAK7704_OR594181	self_RMKP62	1103	T5	1.18	20.8	0.24	12/20	13/20	2/20
vB_EcoM_SHAK7854_OR594182	self_DNYN53	1296	SP6	0.85	20.8	0.32	9/17	11/17	0/17
vB_EcoM_SHAK7854_OR594182	self_DNYN29	153	T7	77.78	225	3e-81	105/151	119/151	0/151
vB_EcoM_SHAK7858_OR594183	WVW77834.1	162	T4	34.57	21.6	0.020	36/152	56/152	23/152
vB_EcoM_SHAK9454_OR594184	self_ZENB53	1296	SP6	1.08	20.8	0.31	11/23	14/23	1/23
vB_EcoM_SHAK9454_OR594184	self_ZENB29	153	T7	77.78	226	2e-81	105/151	119/151	0/151
vB_EcoM-101112UKE3-1_MZ234013	QZI78958.1	165	T4	96.97	329	7e-122	159/164	160/164	0/164
vB_EcoM-101117BS1_MZ234018	QZI79532.1	165	T4	96.97	329	7e-122	159/164	160/164	0/164
vB_EcoM-172859UKE1_MZ234025	QZI80176.1	163	T4	88.96	280	1e-102	133/161	145/161	0/161
vB_EcoM-CHD16UKE1_MZ234030	QZI80907.1	165	T4	96.97	329	7e-122	159/164	160/164	0/164
vB_EcoM-CHD2BS1_MZ234027	QZI80464.1	165	T4	96.97	329	7e-122	159/164	160/164	0/164
vB_EcoM-CHD94UKE2_MZ234031	QZI81192.1	163	T4	95.71	317	2e-117	152/161	156/161	0/161
vB_EcoM-G3G7_MZ234040	QZI83386.1	165	T4	96.97	329	7e-122	159/164	160/164	0/164
vB_EcoP_ACG-C91_NC_019403	YP_006987811.1	115	SP6	85.22	185	2e-66	86/114	98/114	0/114
vB_EcoP_LNA3_MZ311862	self_GXIJ6	1296	SP6	1.08	20.8	0.30	11/23	14/23	1/23
vB_EcoP_LNA3_MZ311862	self_GXIJ34	153	T7	77.78	223	3e-80	103/151	119/151	0/151
vB_EcoP_LNA5_MZ311861	self_TCEH45	1296	SP6	1.08	20.8	0.32	11/23	14/23	1/23
vB_EcoP_LNA5_MZ311861	self_TCEH12	153	T7	77.78	224	6e-81	105/151	119/151	0/151
vB_EcoP-101101UKE1_MZ234012	QZI78680.1	115	SP6	83.48	184	6e-66	89/114	96/114	0/114
vB_EcoP-101117UKE2_MZ234019	QZI79610.1	124	SP6	78.23	186	1e-66	89/115	97/115	0/115
vB_EcoP-101118B1_MZ234020	QZI79670.1	124	SP6	78.23	186	1e-66	89/115	97/115	0/115
vB_EcoP-101118UKE1_MZ234021	QZI79721.1	153	T7	77.12	221	9e-80	103/151	118/151	0/151
vB_EcoP-101120B1-2_MZ234022	QZI79784.1	153	T7	77.78	224	6e-81	105/151	119/151	0/151
vB_EcoP-101120B2_MZ234023	QZI79844.1	153	T7	77.78	224	6e-81	105/151	119/151	0/151
vB_EcoP-101136BS1_MZ234024	QZI79903.1	153	T7	77.78	225	3e-81	105/151	119/151	0/151
vB_EcoP-22664BS1_MZ234009	QZI78465.1	118	T7	78.81	177	4e-63	84/116	93/116	0/116
vB_EcoP-22664UKE3-2_MZ234011	QZI78611.1	153	T7	77.78	224	9e-81	104/151	119/151	0/151
vB_EcoP-UTI89UKE2_MZ234049	QZI84581.1	115	SP6	83.48	185	1e-66	89/114	96/114	0/114
vB_EcoP-UTI89UKE3_MZ234050	QZI84648.1	115	SP6	83.48	185	1e-66	89/114	96/114	0/114
vB_EcoS_ACG-M12_NC_019404	YP_006987885.1	162	Lambda	4.32	14.2	5.4	4/12	7/12	0/12
vB_EcoS_UTEC10_PP291582	WWY66481.1	162	T4	33.95	30.0	3e-05	34/133	55/133	25/133
vB_EcoS-101114B2_MZ234014	QZI79000.1	164	T4	21.34	25.4	0.001	23/89	35/89	23/89
vB_EcoS-101114BS4_MZ234016	QZI79065.1	164	T4	21.34	25.4	0.001	23/89	35/89	23/89
vB_EcoS-22664B1_MZ234008	QZI78369.1	164	T4	21.34	25.4	0.001	23/89	35/89	23/89
vB_EcoS-22664BS2_MZ234010	QZI78493.1	163	T4	34.36	27.3	2e-04	37/152	56/152	23/152
vB_EcoS-CHD2B1_MZ234026	USL86318.1	164	T4	21.34	25.4	0.001	23/89	35/89	23/89
vB_EcoS-CHD5UKE2_MZ234029	USL86352.1	164	T4	21.34	23.9	0.003	22/86	35/86	23/86
VB_EcoS-Golestan_NC_042084	YP_009620148.1	153	T4	37.25	28.1	1e-04	38/151	57/151	23/151
vB_EcoS-phiEc3_NC_073323	YP_010749568.1	163	T4	34.36	27.7	2e-04	38/152	56/152	23/152
vB_EcoS-phiEc4_MZ576218	QYU43915.1	162	T4	35.19	23.9	0.003	36/152	57/152	23/152
vB_EcoS-UTI89UKE1_MZ234048	USM81274.1	163	T4	34.36	27.7	1e-04	38/152	56/152	23/152
vB-Eco-KMB14_OR424384	WPK27911.1	115	SP6	83.48	183	8e-66	88/114	96/114	0/114
vB-Eco-KMB22_OR539217	WPJ70775.1	165	T4	96.97	328	2e-121	157/164	160/164	0/164
vB-Eco-KMB23_OR525702	WQN07383.1	165	T4	96.97	329	7e-122	159/164	160/164	0/164
vB-Eco-KMB25_OR424386	WPK28014.1	165	Lambda	4.24	13.5	9.6	4/8	7/8	0/8
vB-Eco-KMB26_OR539218	WPJ71039.1	165	T4	96.97	329	7e-122	159/164	160/164	0/164
vB-Eco-KMB35_OR525704	WQN07684.1	163	T4	34.36	27.3	2e-04	38/152	56/152	23/152
vB-Eco-KMB36_OR525703	WQN07602.1	168	T4	24.4	23.5	0.004	26/103	41/103	5/103
vB-Eco-KMB37_OR525700	WQN06754.1	167	T4	64.67	171	1e-59	81/161	108/161	0/161
vB-Eco-KMB38_OR525701	WQN07107.1	163	T4	88.96	280	2e-102	133/161	145/161	0/161
vB-Eco-KMB39_OR539219	WPJ71303.1	165	T4	96.97	329	7e-122	159/164	160/164	0/164
vB-Eco-KMB40_OR539220	WPJ71570.1	165	T4	96.97	329	7e-122	159/164	160/164	0/164
vB-Eco-KMB42_OR539221	WPJ71835.1	165	T4	96.97	329	7e-122	159/164	160/164	0/164
vB-Eco-KMB43_OR525698	WQN06429.1	130	T5	55.38	87.8	2e-27	48/128	72/128	5/128
vB-Eco-KMB46_OR525699	WQN06679.1	164	SP6	4.27	15.4	2.1	5/9	7/9	0/9
vB-Eco-KMB47_OR424385	WPK27967.1	115	SP6	83.48	184	6e-66	89/114	96/114	0/114
ZCEC14_OP168898	UVD33441.1	163	T4	96.32	322	2e-119	155/161	157/161	0/161
